# Supplementary material for: 4-[(4-Bromo­phen­yl)diazen­yl]-2-eth­oxy­aniline
Source: Acta Crystallogr Sect E Struct Rep Online. 2011 Nov 23;67(Pt 12):o3396. doi: 10.1107/S160053681104877X (PMC3239036; doi:10.1107/S160053681104877X)
Supplement: Supplementary file 2 [file e-67-o3396-Isup2.hkl]

# 
# h,k,l, Fc-squared, Fo-squared, sigma(Fo-squared) and status flag 
# 
data_I
_shelx_title ' scan_j in P2(1)/n Kazem's structure from X2S data collection' 
_shelx_refln_list_code          4 
_shelx_F_calc_maximum      255.25 
_exptl_crystal_F_000       648.00 
_reflns_d_resolution_high  0.8411 
 
loop_ 
 _symmetry_equiv_pos_as_xyz 
 'x, y, z' 
 '-x+1/2, y+1/2, -z+1/2' 
 '-x, -y, -z' 
 'x-1/2, -y-1/2, z-1/2' 
 
_cell_length_a    13.2193 
_cell_length_b     8.8289 
_cell_length_c    13.5059 
_cell_angle_alpha  90.000 
_cell_angle_beta  118.855 
_cell_angle_gamma  90.000 
 
_shelx_F_squared_multiplier     1.000 
 
loop_ 
 _refln_index_h 
 _refln_index_k 
 _refln_index_l 
 _refln_F_squared_calc 
 _refln_F_squared_meas 
 _refln_F_squared_sigma 
 _refln_observed_status 
   2   0   0     1102.36     1521.68    123.90 o 
   6   0   0      450.38      802.98     73.38 o 
   8   0   0     2768.65     1535.06    229.16 o 
  10   0   0       26.70        5.50     16.84 o 
  12   0   0      303.75      240.59     45.11 o 
   1   1   0     1193.57     1335.77     56.06 o 
   2   1   0    15615.43    14893.32    542.36 o 
   3   1   0      101.36      140.54      8.94 o 
   4   1   0        3.17        9.59      2.78 o 
   5   1   0      392.45      477.79     25.91 o 
   6   1   0     8460.68     9802.83    504.34 o 
   7   1   0      118.49      146.52     15.25 o 
   8   1   0        2.87        7.35      3.68 o 
   9   1   0      967.85      645.85     37.00 o 
  10   1   0      390.29      294.98     30.98 o 
  11   1   0        5.73       -7.25      9.80 o 
  12   1   0        2.92      -10.04     17.89 o 
  13   1   0      157.09      172.29     33.08 o 
   0   2   0     5786.57     6615.46    350.92 o 
   1   2   0     2542.92     2652.86     88.49 o 
   2   2   0     5578.13     6642.17    225.88 o 
   3   2   0     4443.33     4621.29    157.88 o 
   4   2   0      379.91      393.15     15.35 o 
   5   2   0     1116.64     1143.68     46.84 o 
   6   2   0      219.36      210.52     13.89 o 
   7   2   0      660.89      636.97     42.10 o 
   8   2   0      292.54      309.69     22.18 o 
   9   2   0       42.31       77.90     22.25 o 
  10   2   0       83.75       84.94     26.77 o 
  11   2   0      232.85      178.64     27.07 o 
  12   2   0        2.49       -1.94     20.15 o 
  13   2   0       34.48       35.12     21.35 o 
   1   3   0     1025.74     1137.86     43.58 o 
   2   3   0      100.54      162.68      7.06 o 
   3   3   0       57.83       76.43      4.80 o 
   4   3   0     4362.80     5137.31    205.41 o 
   5   3   0      763.93      817.04     38.67 o 
   6   3   0      213.78      210.24     11.22 o 
   7   3   0     1179.12     1229.83     56.45 o 
   8   3   0       89.32       98.38     13.12 o 
   9   3   0     1352.51     1480.73    187.06 o 
  10   3   0        0.61        6.11     15.39 o 
  11   3   0      344.81      425.92     84.21 o 
  12   3   0       38.94       36.79     18.33 o 
  13   3   0       80.77       82.40     43.31 o 
   0   4   0     4335.14     4619.52    308.61 o 
   1   4   0     1680.66     1833.19     85.11 o 
   2   4   0       43.83       38.25      4.74 o 
   3   4   0     2035.88     2323.12    107.24 o 
   4   4   0      911.79      928.84     38.28 o 
   5   4   0      712.61      734.78     35.21 o 
   6   4   0      513.54      545.41     27.01 o 
   7   4   0      455.54      466.96     27.72 o 
   8   4   0      373.76      448.44     27.68 o 
   9   4   0     1058.14     1128.08     88.12 o 
  10   4   0       15.23       15.04     23.16 o 
  11   4   0       40.91       77.97     20.14 o 
  12   4   0      105.31      116.66     21.58 o 
   1   5   0       10.31        7.39      6.78 o 
   2   5   0     3521.11     3861.64    182.20 o 
   3   5   0      950.05     1024.28     51.11 o 
   4   5   0      161.15      193.23     12.76 o 
   5   5   0      192.35      178.94     11.78 o 
   6   5   0      622.85      729.59     35.58 o 
   7   5   0      726.97      695.64     34.31 o 
   8   5   0       56.01       82.45      9.89 o 
   9   5   0       33.18       23.96     17.38 o 
  10   5   0      415.91      530.80     98.64 o 
  11   5   0      169.92      159.24     32.48 o 
  12   5   0       33.94      105.40     31.88 o 
   0   6   0      990.37      948.91    115.78 o 
   1   6   0      208.60      189.25     14.67 o 
   2   6   0       12.29       15.00      8.11 o 
   3   6   0      517.29      450.54     25.87 o 
   4   6   0     1670.52     1790.33     81.16 o 
   5   6   0      145.13      175.93     12.89 o 
   6   6   0       24.73       29.33      8.90 o 
   7   6   0      383.64      426.84     27.71 o 
   8   6   0      255.54      271.09     45.11 o 
   9   6   0      164.40      200.29     52.03 o 
  10   6   0        3.14       -5.07     23.76 o 
  11   6   0      120.68      190.11     27.13 o 
   1   7   0      592.73      624.28     49.75 o 
   2   7   0       63.75       59.74     10.56 o 
   3   7   0      133.58      110.83     12.05 o 
   4   7   0      110.43       92.59     10.67 o 
   5   7   0       98.95       97.97     10.78 o 
   6   7   0        4.08       -1.78      9.94 o 
   7   7   0       36.84       39.23     11.60 o 
   8   7   0      176.14      192.82     26.09 o 
   9   7   0      267.33      370.54     75.19 o 
  10   7   0      141.05      219.19     58.95 o 
   0   8   0      200.86      192.92     22.79 o 
   1   8   0       32.10       28.42     11.39 o 
   2   8   0      117.00      105.61     13.40 o 
   3   8   0       87.28      103.26     13.56 o 
   4   8   0        0.02       -9.66      9.66 o 
   5   8   0       10.65       21.77     11.66 o 
   6   8   0       94.21      113.85     15.43 o 
   7   8   0      171.48      163.54     24.23 o 
   8   8   0        2.53        3.21     20.60 o 
   1   9   0       20.75       14.58     12.34 o 
   2   9   0       26.97       32.48     12.70 o 
   3   9   0        4.63        1.56     12.82 o 
   4   9   0       46.34       48.77     14.90 o 
   5   9   0      108.30      137.22     17.28 o 
   6   9   0       19.70       21.57     14.52 o 
   7   9   0       47.61       60.56     22.73 o 
   0  10   0       23.76       29.62     20.08 o 
   1  10   0       68.77       51.56     16.93 o 
   2  10   0       29.60       20.84     13.93 o 
   3  10   0        1.74        2.07     12.66 o 
   4  10   0       95.09      113.86     18.14 o 
 -13   0   1      119.91       85.41     34.89 o 
 -11   0   1       28.81       -4.51     27.97 o 
  -9   0   1      469.20      268.85     58.64 o 
  -7   0   1      643.71      516.07     51.13 o 
  -5   0   1     5055.67     3976.99    357.28 o 
  -3   0   1       44.10       88.63     21.35 o 
  -1   0   1     1033.12       -2.41      2.41 o 
   1   0   1     3061.89     2529.71    383.14 o 
   3   0   1     8783.74     9791.90    661.63 o 
   5   0   1       28.69       17.06      4.51 o 
   7   0   1     1564.97     1145.22    105.26 o 
   9   0   1       80.35       54.50     10.58 o 
  11   0   1      716.92      565.99     73.98 o 
  13   0   1       14.83        1.20     34.89 o 
 -14   1   1       24.40       -1.59     34.59 o 
 -13   1   1       14.98       -9.58     19.01 o 
 -12   1   1        0.58      -17.34     17.34 o 
 -11   1   1      936.34      474.01     92.63 o 
 -10   1   1       71.96       69.73     13.44 o 
  -9   1   1        8.00       12.01      6.74 o 
  -8   1   1     1533.50     1346.72    122.63 o 
  -7   1   1     1483.20     1337.75     90.22 o 
  -6   1   1     4675.52     4876.61    308.77 o 
  -5   1   1      457.43      494.31     24.01 o 
  -4   1   1     5076.98     5160.16    322.09 o 
  -3   1   1      288.22      335.83     14.77 o 
  -2   1   1     4916.91     4825.10    175.35 o 
  -1   1   1       30.89       26.31      2.79 o 
   0   1   1       23.71       26.29      2.48 o 
   1   1   1      130.68      177.16      7.76 o 
   2   1   1       31.84       32.24      3.39 o 
   3   1   1       46.33       62.77      5.34 o 
   4   1   1     4432.95     5044.04    317.92 o 
   5   1   1     4033.50     4633.46    292.40 o 
   6   1   1      109.21      111.21      9.54 o 
   7   1   1     1066.36     1056.65     58.13 o 
   8   1   1      744.16      739.86     42.63 o 
   9   1   1      842.12      820.39     60.95 o 
  10   1   1       89.83       77.77     23.63 o 
  11   1   1        5.46       -4.76     18.13 o 
  12   1   1      261.15      155.95     55.64 o 
  13   1   1       56.19       35.13     24.86 o 
 -13   2   1      109.58      199.69     49.32 o 
 -12   2   1       48.06       72.21     17.70 o 
 -11   2   1      181.04      147.77     29.77 o 
 -10   2   1      282.43      374.78     30.03 o 
  -9   2   1       12.64       17.30     10.95 o 
  -8   2   1      744.52      746.58     37.55 o 
  -7   2   1      166.07      149.18     10.17 o 
  -6   2   1     1113.96     1177.47     55.08 o 
  -5   2   1       16.65       13.40      4.77 o 
  -4   2   1     2496.87     2696.88     96.93 o 
  -3   2   1     5526.08     5643.28    208.62 o 
  -2   2   1    65152.53    52770.97   1740.44 o 
  -1   2   1      373.37      444.60     16.99 o 
   0   2   1     1226.02     1455.71     61.04 o 
   1   2   1     9992.38    11191.51    371.77 o 
   2   2   1    14708.31    15439.75    541.06 o 
   3   2   1      233.21      305.89     12.39 o 
   4   2   1     1050.07     1348.45     60.97 o 
   5   2   1      427.33      509.45     24.69 o 
   6   2   1     3431.44     3580.53    241.88 o 
   7   2   1      986.92     1040.34     90.36 o 
   8   2   1      117.11      130.67     27.96 o 
   9   2   1        9.08        7.84     14.13 o 
  10   2   1      861.49      789.74     77.59 o 
  11   2   1      144.42      163.60     41.50 o 
  12   2   1        6.19       -2.54     24.36 o 
 -13   3   1      130.49      105.86     39.10 o 
 -12   3   1      231.13      227.89     55.64 o 
 -11   3   1      143.75      112.23     20.31 o 
 -10   3   1      270.58      229.77     33.08 o 
  -9   3   1      322.43      312.66     34.99 o 
  -8   3   1     1381.86     1538.96     71.45 o 
  -7   3   1      134.84      136.30     10.06 o 
  -6   3   1     2105.92     2507.48    100.53 o 
  -5   3   1     1455.41     1642.31     66.70 o 
  -4   3   1    11044.44    11960.36    474.13 o 
  -3   3   1     5547.50     6414.95    232.97 o 
  -2   3   1      481.36      534.48     22.46 o 
  -1   3   1      296.39      367.95     14.19 o 
   0   3   1     7163.34     7679.18    319.41 o 
   1   3   1      318.59      422.29     16.02 o 
   2   3   1     5401.96     6095.37    230.05 o 
   3   3   1       13.41        8.68      3.15 o 
   4   3   1     4396.89     5248.53    239.55 o 
   5   3   1      191.87      200.84     11.12 o 
   6   3   1      624.94      703.72     50.42 o 
   7   3   1      354.98      364.62     31.43 o 
   8   3   1      485.45      526.08     42.12 o 
   9   3   1       52.66       72.01     16.69 o 
  10   3   1       47.64       64.73     24.66 o 
  11   3   1      296.99      362.36     66.16 o 
  12   3   1      478.45      706.74     93.23 o 
 -13   4   1       74.43      104.00     23.77 o 
 -12   4   1        0.84       11.29     17.57 o 
 -11   4   1      269.95      315.36     52.33 o 
 -10   4   1       73.63      124.65     42.71 o 
  -9   4   1      463.63      524.51     32.22 o 
  -8   4   1       26.05       38.13      7.47 o 
  -7   4   1       41.84       42.60      6.09 o 
  -6   4   1     1398.19     1479.68     69.31 o 
  -5   4   1     1344.00     1324.14     54.57 o 
  -4   4   1     3649.34     4568.69    181.37 o 
  -3   4   1      427.27      536.41     24.55 o 
  -2   4   1     1646.39     1897.15     79.53 o 
  -1   4   1      825.49      708.97     35.33 o 
   0   4   1      758.56      871.34     37.60 o 
   1   4   1      404.87      403.14     18.80 o 
   2   4   1     1265.00     1278.36     54.62 o 
   3   4   1     5631.05     6317.54    288.63 o 
   4   4   1      559.67      626.89     30.27 o 
   5   4   1      659.25      621.13     30.01 o 
   6   4   1      631.18      722.55     34.75 o 
   7   4   1       46.04       51.39     18.35 o 
   8   4   1      348.94      388.61     34.93 o 
   9   4   1      415.21      453.85     54.73 o 
  10   4   1      116.17      176.48     38.19 o 
  11   4   1        3.25       13.39     18.36 o 
  12   4   1      125.13      179.84     45.71 o 
 -12   5   1      131.43      156.30     37.89 o 
 -11   5   1      659.87      547.35     66.76 o 
 -10   5   1      224.20      220.95     40.00 o 
  -9   5   1       22.25       25.11      8.03 o 
  -8   5   1       45.70       59.15     17.63 o 
  -7   5   1     1221.19     1196.08     66.96 o 
  -6   5   1      190.33      155.08     16.90 o 
  -5   5   1      310.48      368.66     20.54 o 
  -4   5   1      445.76      529.15     26.73 o 
  -3   5   1     3526.09     3709.76    176.78 o 
  -2   5   1       15.76       13.37      6.89 o 
  -1   5   1      126.70      139.80     12.40 o 
   0   5   1       95.31       80.59      8.51 o 
   1   5   1      803.90      762.22     38.16 o 
   2   5   1     1562.65     1764.90     84.97 o 
   3   5   1      192.86      225.26     14.94 o 
   4   5   1       40.45       33.55      5.15 o 
   5   5   1      669.18      731.43     35.60 o 
   6   5   1       56.20       35.02      6.12 o 
   7   5   1       66.38       97.06     10.78 o 
   8   5   1        6.06        6.90     17.74 o 
   9   5   1      516.97      623.44     51.45 o 
  10   5   1      109.20      166.46     24.39 o 
  11   5   1      278.53      394.97     41.43 o 
 -11   6   1       39.72       76.46     36.69 o 
 -10   6   1        2.15       20.44     18.70 o 
  -9   6   1      369.35      416.45     48.42 o 
  -8   6   1      400.20      388.99     30.44 o 
  -7   6   1        2.73       -1.59      8.21 o 
  -6   6   1       14.51       10.53      7.79 o 
  -5   6   1     1378.39     1475.42     67.67 o 
  -4   6   1      560.35      555.41     28.21 o 
  -3   6   1        1.68        0.66      7.53 o 
  -2   6   1      227.77      231.07     19.01 o 
  -1   6   1      527.21      505.48     27.70 o 
   0   6   1       46.97       37.73      8.16 o 
   1   6   1      109.37      103.75     10.59 o 
   2   6   1       39.60       29.45      8.36 o 
   3   6   1      634.72      609.18     33.15 o 
   4   6   1        6.61        4.11      7.28 o 
   5   6   1      499.45      578.44     35.00 o 
   6   6   1      173.57      180.92     16.05 o 
   7   6   1      829.40      875.04     50.83 o 
   8   6   1       26.81       41.18     25.86 o 
   9   6   1        0.39        8.76     18.66 o 
  10   6   1       85.02      114.14     22.98 o 
 -10   7   1      286.87      310.43     81.20 o 
  -9   7   1      154.80      172.02     24.88 o 
  -8   7   1      184.06      195.57     17.44 o 
  -7   7   1      150.12      166.03     21.84 o 
  -6   7   1      587.90      593.43     31.72 o 
  -5   7   1      108.92       91.28     11.17 o 
  -4   7   1      281.82      315.76     21.11 o 
  -3   7   1      111.95       92.66     11.78 o 
  -2   7   1      304.52      303.10     20.99 o 
  -1   7   1      150.53      173.33     22.92 o 
   0   7   1      532.15      566.06     34.40 o 
   1   7   1      211.41      203.80     19.59 o 
   2   7   1        2.98        5.87      9.29 o 
   3   7   1        0.37      -11.81     11.81 o 
   4   7   1       17.52       16.73      8.28 o 
   5   7   1      267.93      258.79     20.81 o 
   6   7   1       47.89       57.77     11.66 o 
   7   7   1      188.04      195.22     25.00 o 
   8   7   1      146.77      186.84     25.60 o 
   9   7   1       86.02       90.55     22.35 o 
  -9   8   1        0.34       40.93     22.53 o 
  -8   8   1       17.53        5.51     20.60 o 
  -7   8   1        1.88       -0.13     12.05 o 
  -6   8   1      369.87      322.53     25.16 o 
  -5   8   1        5.28        6.43     10.73 o 
  -4   8   1       15.18       19.80     12.40 o 
  -3   8   1      115.10       94.53     13.30 o 
  -2   8   1      173.43      166.18     15.46 o 
  -1   8   1        3.45       -7.01     10.59 o 
   0   8   1        5.01        1.76     10.81 o 
   1   8   1       30.85       17.65     11.19 o 
   2   8   1      448.90      445.85     29.13 o 
   3   8   1       99.86       87.67     12.51 o 
   4   8   1        9.35       13.14     11.64 o 
   5   8   1       80.58      112.15     15.17 o 
   6   8   1      183.05      209.41     19.39 o 
   7   8   1        0.27        9.86     19.26 o 
   8   8   1       45.15       59.79     22.33 o 
  -7   9   1       46.55       69.63     25.26 o 
  -6   9   1        4.91        9.78     12.95 o 
  -5   9   1        0.57        2.41     13.50 o 
  -4   9   1       55.86       33.54     13.03 o 
  -3   9   1       37.51       40.91     12.47 o 
  -2   9   1        6.90       -6.71     11.90 o 
  -1   9   1       14.42       -2.02     12.10 o 
   0   9   1       46.18       46.79     12.80 o 
   1   9   1       75.61       85.79     14.43 o 
   2   9   1        9.10       -3.41     11.83 o 
   3   9   1        5.29       -6.35     12.13 o 
   4   9   1       42.64       47.53     14.31 o 
   5   9   1        5.49       14.91     13.61 o 
   6   9   1      155.00      125.83     24.62 o 
  -4  10   1       18.32       20.00     18.33 o 
  -3  10   1        0.06        8.88     13.50 o 
  -2  10   1       80.25       99.30     15.87 o 
  -1  10   1      149.87      144.68     17.16 o 
   0  10   1       97.27      103.16     15.99 o 
   1  10   1       11.87       24.90     14.76 o 
   2  10   1       11.77       21.52     13.61 o 
   3  10   1        2.38        8.88     12.93 o 
 -14   0   2        8.77      -21.05     26.47 o 
 -12   0   2        0.77      -13.29     13.29 o 
 -10   0   2     1592.71     1060.44    172.32 o 
  -4   0   2     6885.59     4725.83    424.04 o 
  -2   0   2     5748.09     3459.84    219.89 o 
   0   0   2    14596.32    13762.30    605.94 o 
   2   0   2      991.12     1144.62    102.85 o 
   4   0   2     1756.06     1939.58    122.70 o 
   6   0   2     3341.47     3666.68    232.77 o 
   8   0   2     1616.22     1016.93     71.30 o 
  10   0   2        5.97      -20.45     25.26 o 
  12   0   2      174.43      103.45     39.70 o 
 -14   1   2        5.81        1.78     22.22 o 
 -13   1   2      246.44      221.31     76.69 o 
 -12   1   2      193.57      156.51     23.50 o 
 -11   1   2      371.43      224.76     24.10 o 
 -10   1   2      180.36      165.03     19.47 o 
  -9   1   2      145.56      131.33     14.37 o 
  -8   1   2     5571.33     4449.75    401.19 o 
  -7   1   2      295.84      236.87     23.67 o 
  -6   1   2     3625.59     3525.06    154.91 o 
  -5   1   2     1364.42     1378.87     71.98 o 
  -4   1   2     5697.16     5911.53    252.13 o 
  -3   1   2      205.41      252.22     11.84 o 
  -2   1   2     1045.93     1270.20     43.56 o 
  -1   1   2       40.65       34.71      2.30 o 
   0   1   2    17675.62    17577.09    648.20 o 
   1   1   2     1345.61     1384.90     51.78 o 
   2   1   2     2927.43     3234.88    131.28 o 
   3   1   2     1248.06     1371.06     73.15 o 
   4   1   2     2310.34     2457.54    130.42 o 
   5   1   2       13.30       16.10      4.89 o 
   6   1   2      475.12      510.09     29.59 o 
   7   1   2     1196.80     1307.55     71.50 o 
   8   1   2      849.27      840.89     58.41 o 
   9   1   2        0.37       -3.57      9.65 o 
  10   1   2      489.06      530.51     71.58 o 
  11   1   2       28.68       16.05     19.94 o 
  12   1   2      108.03       85.73     25.00 o 
 -14   2   2        2.86       15.57     20.35 o 
 -13   2   2      328.62      359.08     60.15 o 
 -12   2   2        6.63        7.71     16.51 o 
 -11   2   2      246.15      239.30     44.21 o 
 -10   2   2      287.79      343.81     31.28 o 
  -9   2   2     1018.40      921.86     67.65 o 
  -8   2   2      331.61      346.30     18.21 o 
  -7   2   2     1855.65     1760.30     93.95 o 
  -6   2   2     4485.82     5109.44    229.82 o 
  -5   2   2      931.38      961.15     36.01 o 
  -4   2   2       46.08       52.96      3.92 o 
  -3   2   2       61.45       70.26      4.57 o 
  -2   2   2    11698.15    13185.58    425.86 o 
  -1   2   2      640.62      843.59     31.03 o 
   0   2   2       24.04       26.79      3.10 o 
   1   2   2    19590.07    19468.71    735.91 o 
   2   2   2      143.95      168.53      8.54 o 
   3   2   2      362.50      471.03     23.19 o 
   4   2   2      127.20      175.95     19.85 o 
   5   2   2     1807.31     1979.72    106.90 o 
   6   2   2      870.81      909.42     63.54 o 
   7   2   2        7.56        2.77     10.56 o 
   8   2   2      539.43      631.29     48.09 o 
   9   2   2      534.58      618.49    101.05 o 
  10   2   2      171.48      169.86     20.40 o 
  11   2   2      121.43       88.37     63.46 o 
  12   2   2       14.78       31.11     20.81 o 
 -13   3   2      312.73      203.90     32.48 o 
 -12   3   2       92.46       67.67     19.49 o 
 -11   3   2      206.48      245.03     58.95 o 
 -10   3   2        1.98        1.20      7.94 o 
  -9   3   2     1454.74     1474.38     96.19 o 
  -8   3   2      412.90      383.26     21.85 o 
  -7   3   2       50.69       60.76     11.61 o 
  -6   3   2       93.18      110.98      7.47 o 
  -5   3   2     3449.95     3965.97    159.80 o 
  -4   3   2     1781.98     1947.49     78.86 o 
  -3   3   2      495.43      608.65     23.93 o 
  -2   3   2     1244.16     1440.83     56.33 o 
  -1   3   2     2104.65     2327.91     87.37 o 
   0   3   2      166.42      221.11      9.98 o 
   1   3   2     3314.55     3986.69    132.35 o 
   2   3   2      409.53      442.00     16.56 o 
   3   3   2     2297.39     2518.38    115.64 o 
   4   3   2      326.18      361.19     18.26 o 
   5   3   2      195.24      209.08     25.26 o 
   6   3   2      377.49      417.61     32.97 o 
   7   3   2     1721.90     2046.87    139.83 o 
   8   3   2       91.62      131.52     17.63 o 
   9   3   2        0.40       28.14     14.91 o 
  10   3   2      152.91      157.64     33.68 o 
  11   3   2       87.20      173.23     41.50 o 
  12   3   2        4.00       24.06     37.29 o 
 -13   4   2        2.24       17.54     20.03 o 
 -12   4   2        1.57       18.21     19.91 o 
 -11   4   2      202.79      202.09     25.56 o 
 -10   4   2      388.93      312.77     43.91 o 
  -9   4   2       37.06       40.21      7.26 o 
  -8   4   2        4.15        5.19      5.74 o 
  -7   4   2      348.13      355.27     19.65 o 
  -6   4   2     2279.13     2330.12     95.05 o 
  -5   4   2      270.80      264.58     15.69 o 
  -4   4   2     2983.09     3615.54    187.47 o 
  -3   4   2      315.11      332.19     19.04 o 
  -2   4   2     4001.28     4107.59    192.88 o 
  -1   4   2        4.94        4.22      5.45 o 
   0   4   2      455.39      472.34     21.73 o 
   1   4   2      182.70      197.11     11.06 o 
   2   4   2     3252.57     3444.86    142.98 o 
   3   4   2      339.23      457.13     26.83 o 
   4   4   2     2384.34     2590.19    119.38 o 
   5   4   2      735.47      814.41     38.82 o 
   6   4   2      400.24      485.14     37.85 o 
   7   4   2      171.74      156.56     18.58 o 
   8   4   2      462.36      603.35     47.43 o 
   9   4   2      213.27      234.33     25.56 o 
  10   4   2      151.17      209.46     24.86 o 
  11   4   2       30.52       41.50     33.68 o 
 -12   5   2      267.47      218.34     37.29 o 
 -11   5   2       69.40       62.45     21.38 o 
 -10   5   2      249.84      164.20     31.88 o 
  -9   5   2      329.48      349.41     40.84 o 
  -8   5   2     1457.72     1571.64     87.40 o 
  -7   5   2      438.62      387.40     22.68 o 
  -6   5   2     1217.06     1294.34     61.03 o 
  -5   5   2      345.07      414.99     22.89 o 
  -4   5   2     1422.06     1628.02     73.57 o 
  -3   5   2      667.99      687.56     35.76 o 
  -2   5   2     2525.73     2730.87    129.12 o 
  -1   5   2      265.53      301.65     18.41 o 
   0   5   2     1994.44     2109.19    100.67 o 
   1   5   2      335.65      366.05     21.07 o 
   2   5   2      448.38      510.61     27.28 o 
   3   5   2      282.81      296.45     19.88 o 
   4   5   2     2248.03     2499.67    114.96 o 
   5   5   2      997.81     1021.26     48.57 o 
   6   5   2       35.66       61.38     12.62 o 
   7   5   2      175.81      205.70     22.43 o 
   8   5   2      608.26      728.80     61.05 o 
   9   5   2      381.60      449.66     41.52 o 
  10   5   2      170.75      247.34     34.59 o 
  11   5   2        4.76       58.95     27.07 o 
 -12   6   2       45.96       70.26     23.40 o 
 -11   6   2        6.03        7.87     19.08 o 
 -10   6   2      196.97      258.30     33.68 o 
  -9   6   2      106.37      128.46     20.78 o 
  -8   6   2      344.26      290.10     21.73 o 
  -7   6   2        7.40       -8.30      8.34 o 
  -6   6   2      418.15      496.04     27.52 o 
  -5   6   2      187.94      169.77     13.76 o 
  -4   6   2      162.97      166.23     16.64 o 
  -3   6   2      187.91      208.11     15.15 o 
  -2   6   2      464.65      456.10     26.33 o 
  -1   6   2       64.24       65.08      9.80 o 
   0   6   2      353.80      327.66     20.58 o 
   1   6   2      192.18      200.18     17.36 o 
   2   6   2      804.82      832.55     42.34 o 
   3   6   2      160.25      160.91     13.82 o 
   4   6   2      529.76      580.52     35.29 o 
   5   6   2      176.02      174.50     14.96 o 
   6   6   2      261.98      296.74     26.18 o 
   7   6   2      616.70      660.13     51.88 o 
   8   6   2       37.02       25.71     18.07 o 
   9   6   2       20.03       34.88     19.26 o 
  10   6   2      254.13      328.38     56.54 o 
 -11   7   2      107.53      222.55     47.52 o 
 -10   7   2      186.54      191.11     61.35 o 
  -9   7   2      152.94      162.32     43.91 o 
  -8   7   2        4.41       13.23     10.84 o 
  -7   7   2      387.38      441.73     30.36 o 
  -6   7   2      330.64      330.99     21.01 o 
  -5   7   2      321.05      311.12     20.25 o 
  -4   7   2      177.90      205.67     14.78 o 
  -3   7   2        7.90       -5.89      9.59 o 
  -2   7   2       89.01       77.23     11.28 o 
  -1   7   2      295.19      285.08     19.62 o 
   0   7   2      181.20      177.44     18.14 o 
   1   7   2      204.60      191.62     15.51 o 
   2   7   2      159.73      143.87     13.30 o 
   3   7   2      763.46      747.79     46.79 o 
   4   7   2      183.24      175.38     15.66 o 
   5   7   2       72.47       84.48     12.55 o 
   6   7   2       10.55        9.52     11.15 o 
   7   7   2      332.71      404.67     39.02 o 
   8   7   2      242.91      302.67     31.94 o 
   9   7   2      166.80      240.94     55.04 o 
  -9   8   2       63.73       78.89     23.77 o 
  -8   8   2      254.11      278.16     47.70 o 
  -7   8   2      207.01      191.94     18.39 o 
  -6   8   2       37.91       24.15     14.91 o 
  -5   8   2      118.88      123.67     13.25 o 
  -4   8   2       52.90       68.05     12.57 o 
  -3   8   2      437.80      442.65     35.33 o 
  -2   8   2       57.10       42.21     11.79 o 
  -1   8   2      479.05      435.59     27.38 o 
   0   8   2       12.42       24.49     10.87 o 
   1   8   2      258.13      275.35     21.53 o 
   2   8   2       36.93       27.97     11.61 o 
   3   8   2        6.63        1.63     10.27 o 
   4   8   2       68.20       55.04     13.30 o 
   5   8   2      655.01      658.55     41.62 o 
   6   8   2       16.53        1.72     18.23 o 
   7   8   2       14.34        9.39     19.18 o 
  -7   9   2       13.40        4.85     13.93 o 
  -6   9   2        4.43        7.68     13.14 o 
  -5   9   2      202.51      202.51     20.24 o 
  -4   9   2       18.38        9.27     10.51 o 
  -3   9   2       17.92        6.39     12.25 o 
  -2   9   2       51.64       53.59     12.94 o 
  -1   9   2      154.98      143.59     20.62 o 
   0   9   2       70.05       70.41     13.65 o 
   1   9   2       23.56       10.21     13.28 o 
   2   9   2       35.87       20.21     12.90 o 
   3   9   2       40.91       34.25     12.34 o 
   4   9   2       98.38      106.60     18.04 o 
   5   9   2       96.40       71.47     21.25 o 
  -4  10   2        7.28        0.35     13.36 o 
  -3  10   2       31.30       41.69     14.90 o 
  -2  10   2       21.66       12.61     13.11 o 
  -1  10   2       23.88        9.88     17.88 o 
   0  10   2       14.60       25.04     14.25 o 
   1  10   2       81.46       85.33     15.72 o 
   2  10   2        0.45       18.68     13.89 o 
 -13   0   3      131.01       68.57     32.48 o 
 -11   0   3      571.35      279.69     43.31 o 
  -9   0   3     1754.67     1061.95    199.09 o 
  -7   0   3     2951.90     1856.77    170.82 o 
  -5   0   3     1587.67     1598.59    100.34 o 
  -3   0   3    10804.14    10397.69    597.77 o 
  -1   0   3    25948.09    21759.21   1047.82 o 
   1   0   3    16225.12    16306.59   1026.28 o 
   3   0   3     2021.24     2111.57    133.55 o 
   5   0   3      829.97      928.93     59.33 o 
   7   0   3      541.93      448.09     40.30 o 
   9   0   3      145.90       95.64     28.87 o 
  11   0   3       27.27       51.73     34.89 o 
 -14   1   3       65.38       30.72     27.37 o 
 -13   1   3      314.41      194.23     34.32 o 
 -12   1   3       21.46        7.68     10.10 o 
 -11   1   3      289.19      231.94     39.07 o 
 -10   1   3      905.97      585.49     55.64 o 
  -9   1   3      351.96      237.37     25.67 o 
  -8   1   3       55.36       65.30     17.02 o 
  -7   1   3     1382.74     1281.82     69.21 o 
  -6   1   3     2898.61     2634.86    169.05 o 
  -5   1   3     2273.42     2463.76    106.39 o 
  -4   1   3        2.09        3.96      4.52 o 
  -3   1   3     2792.24     2636.47     87.53 o 
  -2   1   3     9551.90     8987.67    264.28 o 
  -1   1   3    10291.21     9981.69    301.22 o 
   0   1   3       23.22       25.17      2.28 o 
   1   1   3     2149.00     2108.87     78.44 o 
   2   1   3     2268.85     2562.50    113.37 o 
   3   1   3     1588.88     1719.22     79.07 o 
   4   1   3      120.64      126.56     12.82 o 
   5   1   3     1080.66     1175.62     63.86 o 
   6   1   3      815.92      868.76     48.23 o 
   7   1   3      277.86      315.30     20.54 o 
   8   1   3      352.29      329.80     28.81 o 
   9   1   3       85.74       62.69     51.73 o 
  10   1   3      541.32      313.37     49.92 o 
  11   1   3      200.22      183.39     47.82 o 
  12   1   3        6.12        0.83     24.20 o 
 -14   2   3       33.51       25.99     20.49 o 
 -13   2   3      186.28      144.99     40.60 o 
 -12   2   3      480.47      462.20     42.17 o 
 -11   2   3      117.80      129.68     21.78 o 
 -10   2   3      242.30      257.82     36.69 o 
  -9   2   3       82.10       97.39     19.78 o 
  -8   2   3     2592.64     2434.99    166.97 o 
  -7   2   3      207.29      262.09     19.05 o 
  -6   2   3      309.51      345.40     22.37 o 
  -5   2   3       48.41       49.03      5.12 o 
  -4   2   3    10984.47    11009.82    367.74 o 
  -3   2   3      414.75      530.43     20.02 o 
  -2   2   3      754.71      836.77     28.39 o 
  -1   2   3      741.74      853.96     36.44 o 
   0   2   3     5030.55     5578.56    224.08 o 
   1   2   3      132.38      148.32      7.01 o 
   2   2   3       41.26       34.90      3.35 o 
   3   2   3       26.82       31.74      3.69 o 
   4   2   3     6717.56     7341.73    326.83 o 
   5   2   3      829.12      903.61     62.52 o 
   6   2   3      219.98      245.85     30.68 o 
   7   2   3        2.92       14.47     18.95 o 
   8   2   3      297.11      309.78     34.59 o 
   9   2   3       40.44       63.96     14.62 o 
  10   2   3        2.44        1.07     16.57 o 
  11   2   3      162.12      161.91     67.97 o 
 -14   3   3      152.64      155.93     58.34 o 
 -13   3   3       93.55       96.21     35.19 o 
 -12   3   3       24.69       26.38     17.80 o 
 -11   3   3      370.07      428.53     35.59 o 
 -10   3   3     2098.28     2632.02    178.04 o 
  -9   3   3      281.59      256.63     23.87 o 
  -8   3   3        3.11        8.02      8.77 o 
  -7   3   3      125.14      131.76      8.74 o 
  -6   3   3     3829.29     4130.39    149.10 o 
  -5   3   3      159.61      158.59      9.86 o 
  -4   3   3      101.25      124.10      8.01 o 
  -3   3   3      561.70      647.49     23.92 o 
  -2   3   3     5585.23     6575.53    235.72 o 
  -1   3   3      470.65      379.02     17.68 o 
   0   3   3      166.70      205.57     19.86 o 
   1   3   3       84.30       96.63      5.66 o 
   2   3   3     7378.09     8211.13    299.94 o 
   3   3   3      202.66      267.67     14.61 o 
   4   3   3       33.96       46.54      8.81 o 
   5   3   3     1955.80     2153.84    145.57 o 
   6   3   3     3019.81     3407.24    228.96 o 
   7   3   3       48.03       40.83     12.28 o 
   8   3   3       40.83       69.25     15.00 o 
   9   3   3      223.94      248.02     37.59 o 
  10   3   3      735.39      953.35    108.87 o 
  11   3   3       26.21       33.08     33.08 o 
 -13   4   3       30.14       54.97     30.98 o 
 -12   4   3      547.45      421.04     56.54 o 
 -11   4   3      418.51      306.15     43.31 o 
 -10   4   3      116.55      106.21     22.91 o 
  -9   4   3       77.75       74.20     14.27 o 
  -8   4   3     1283.53     1345.24     75.55 o 
  -7   4   3     1163.43     1184.90     56.78 o 
  -6   4   3      138.82      170.24     14.77 o 
  -5   4   3     3320.22     3769.11    169.01 o 
  -4   4   3     4536.08     4986.55    285.97 o 
  -3   4   3     1718.96     1761.63     84.82 o 
  -2   4   3        2.06       -7.94      7.94 o 
  -1   4   3      815.50      895.81     44.23 o 
   0   4   3     1925.05     1924.55     91.52 o 
   1   4   3      482.00      522.05     23.86 o 
   2   4   3      208.96      228.43     11.66 o 
   3   4   3     1499.32     1692.23     78.87 o 
   4   4   3     1307.57     1500.02     70.02 o 
   5   4   3       70.78       90.72     15.94 o 
   6   4   3      244.58      306.75     27.98 o 
   7   4   3      133.46      153.96     18.32 o 
   8   4   3      603.15      705.80     53.95 o 
   9   4   3        5.57       19.06     20.75 o 
  10   4   3       25.46       79.08     19.51 o 
  11   4   3      133.68      184.05     40.30 o 
 -13   5   3      238.87      293.91     83.61 o 
 -12   5   3      177.24      143.00     30.68 o 
 -11   5   3       68.13       59.29     41.20 o 
 -10   5   3        1.86        6.62     17.62 o 
  -9   5   3      321.56      259.24     39.10 o 
  -8   5   3       93.34       67.58     23.02 o 
  -7   5   3      225.29      251.05     23.45 o 
  -6   5   3      361.74      371.20     45.53 o 
  -5   5   3      697.35      781.74     38.26 o 
  -4   5   3        5.73        7.71      7.39 o 
  -3   5   3      668.00      692.69     36.19 o 
  -2   5   3       71.07       57.82      8.68 o 
  -1   5   3     1035.46      994.52     49.38 o 
   0   5   3      863.07      872.37     44.02 o 
   1   5   3     1094.22     1088.37     53.42 o 
   2   5   3       59.02       62.36      7.72 o 
   3   5   3     1435.92     1582.38     73.84 o 
   4   5   3      169.17      177.52     12.31 o 
   5   5   3     1359.24     1534.03     72.09 o 
   6   5   3        1.73        0.13     12.92 o 
   7   5   3       36.38       43.62     15.48 o 
   8   5   3      203.33      200.75     23.53 o 
   9   5   3      197.78      261.09     28.09 o 
  10   5   3       10.00       35.53     19.18 o 
 -12   6   3        3.41        1.36     22.40 o 
 -11   6   3      148.11      186.88     46.61 o 
 -10   6   3      203.68      215.55     29.26 o 
  -9   6   3       46.20       63.57     12.01 o 
  -8   6   3      169.11      198.12     25.00 o 
  -7   6   3       80.61       89.92     10.87 o 
  -6   6   3      324.37      402.92     24.48 o 
  -5   6   3      564.24      569.69     30.26 o 
  -4   6   3      337.92      352.17     21.69 o 
  -3   6   3     1478.09     1434.84     70.87 o 
  -2   6   3       21.36       13.14      9.32 o 
  -1   6   3      227.92      236.73     21.54 o 
   0   6   3      917.65      860.37     43.68 o 
   1   6   3      541.87      428.57     24.73 o 
   2   6   3      795.12      757.04     53.31 o 
   3   6   3      602.13      570.57     34.38 o 
   4   6   3       84.20      101.66     12.01 o 
   5   6   3        6.21       12.51     10.13 o 
   6   6   3      208.66      221.37     23.46 o 
   7   6   3      140.51      194.60     23.53 o 
   8   6   3       38.23      102.29     20.97 o 
   9   6   3      109.27      164.28     24.75 o 
 -11   7   3      264.89      206.31     40.30 o 
 -10   7   3      205.08      156.38     35.49 o 
  -9   7   3       27.81       13.78     20.54 o 
  -8   7   3      100.73      104.26     22.87 o 
  -7   7   3       56.29       74.15     11.49 o 
  -6   7   3      188.62      211.01     17.24 o 
  -5   7   3        0.22       -9.36      9.36 o 
  -4   7   3      166.33      183.98     14.00 o 
  -3   7   3      399.85      374.39     26.91 o 
  -2   7   3      793.69      789.42     55.30 o 
  -1   7   3       54.71       55.82     11.55 o 
   0   7   3      206.05      238.43     17.47 o 
   1   7   3       13.96        4.72      9.57 o 
   2   7   3      701.24      723.17     38.79 o 
   3   7   3      681.04      621.18     38.45 o 
   4   7   3        6.10       10.55     10.66 o 
   5   7   3        6.73        5.40     11.15 o 
   6   7   3      273.29      277.56     28.59 o 
   7   7   3      260.45      297.15     30.91 o 
   8   7   3       39.15       34.02     20.36 o 
  -9   8   3       41.61       54.86     14.95 o 
  -8   8   3       71.39       93.55     15.35 o 
  -7   8   3       13.23        0.64     12.32 o 
  -6   8   3       15.67       16.75     10.53 o 
  -5   8   3      267.51      264.62     19.78 o 
  -4   8   3        5.37       -8.14      9.82 o 
  -3   8   3      272.62      262.56     20.01 o 
  -2   8   3       11.00       -9.91      9.91 o 
  -1   8   3       23.62       10.00     11.31 o 
   0   8   3      161.75      153.03     16.31 o 
   1   8   3        8.67        6.85     11.38 o 
   2   8   3       54.73       65.77     15.80 o 
   3   8   3       34.25       44.94     12.61 o 
   4   8   3        3.60        1.30     12.26 o 
   5   8   3      153.42      177.87     23.72 o 
   6   8   3        0.35       17.03     18.41 o 
   7   8   3       82.69      118.04     22.10 o 
  -8   9   3       28.67       23.46     29.47 o 
  -7   9   3        0.87        1.27     13.69 o 
  -6   9   3       26.77       14.44     14.07 o 
  -5   9   3       52.06       64.17     13.09 o 
  -4   9   3       65.68       40.79     11.74 o 
  -3   9   3      131.38      120.21     15.07 o 
  -2   9   3        4.54      -10.91     11.93 o 
  -1   9   3      149.38      122.55     15.06 o 
   0   9   3        2.96       -1.14     11.89 o 
   1   9   3      188.49      189.44     17.64 o 
   2   9   3       14.81        4.34     11.79 o 
   3   9   3        0.65       -8.94     12.97 o 
   4   9   3        0.39       21.24     14.00 o 
   5   9   3       55.66       53.06     20.36 o 
  -4  10   3        7.81        3.65     14.05 o 
  -3  10   3      104.66       91.94     15.76 o 
  -2  10   3       23.41       14.30     13.55 o 
  -1  10   3        0.58       -0.07     13.38 o 
   0  10   3       25.34       41.93     14.45 o 
   1  10   3        0.59       -2.03     13.63 o 
 -14   0   4       93.82       73.38     33.68 o 
 -12   0   4      359.84      264.86     29.02 o 
 -10   0   4     1261.92      618.92     72.18 o 
  -8   0   4     2485.06     1989.70    183.45 o 
  -6   0   4     7167.59     5143.86    463.14 o 
  -4   0   4    16932.11    13805.96   1554.53 o 
  -2   0   4     4052.83     3882.15    188.44 o 
   0   0   4     5440.33     5738.51    256.41 o 
   2   0   4    17910.02    18504.64   1165.56 o 
   4   0   4     2498.68     2865.56    181.18 o 
   6   0   4     2735.16     2954.08    186.71 o 
   8   0   4      806.92      676.67     79.40 o 
  10   0   4      349.13      371.71     56.54 o 
 -15   1   4       35.02       11.21     19.46 o 
 -14   1   4        3.43       -9.14     18.75 o 
 -13   1   4       40.41       24.17     13.69 o 
 -12   1   4      253.49      197.76     34.26 o 
 -11   1   4      362.19      227.89     25.72 o 
 -10   1   4      705.86      509.76     43.25 o 
  -9   1   4      108.04       98.26     27.13 o 
  -8   1   4     1772.69     1119.59    112.18 o 
  -7   1   4     1840.21     1273.41     77.67 o 
  -6   1   4      268.20      229.63     20.44 o 
  -5   1   4      523.53      451.74     24.10 o 
  -4   1   4     4824.94     4626.39    163.13 o 
  -3   1   4     2840.67     2718.78     79.53 o 
  -2   1   4      649.41      720.48     20.39 o 
  -1   1   4        1.40        1.67      1.83 o 
   0   1   4     9566.33     9932.46    340.69 o 
   1   1   4      392.48      351.52     15.62 o 
   2   1   4      334.17      355.92     15.55 o 
   3   1   4     1542.92     1597.73     73.77 o 
   4   1   4     1858.79     1972.59     90.74 o 
   5   1   4      389.03      441.88     25.73 o 
   6   1   4     1186.02     1358.32     73.99 o 
   7   1   4       46.01       38.58     13.45 o 
   8   1   4     2634.34     2896.76    196.11 o 
   9   1   4      325.62      177.44     34.28 o 
  10   1   4      144.30      131.26     25.05 o 
  11   1   4       35.10       24.22     23.35 o 
 -14   2   4      111.26       89.75     27.39 o 
 -13   2   4      141.78      136.11     23.04 o 
 -12   2   4       18.11        7.30     11.80 o 
 -11   2   4        1.92        5.88     11.41 o 
 -10   2   4      132.24      125.41     20.91 o 
  -9   2   4     1246.40     1152.75    104.66 o 
  -8   2   4       70.21       56.78     12.99 o 
  -7   2   4      643.17      719.94     44.54 o 
  -6   2   4      461.49      415.18     27.98 o 
  -5   2   4     6408.43     6668.05    238.76 o 
  -4   2   4      329.59      300.95     11.90 o 
  -3   2   4      845.18      874.14     29.72 o 
  -2   2   4     2773.10     2853.55     87.54 o 
  -1   2   4    12947.41    14147.90    491.86 o 
   0   2   4      823.55      915.65     29.07 o 
   1   2   4      815.14      896.48     31.65 o 
   2   2   4      874.76      899.52     33.34 o 
   3   2   4     1093.86     1044.57     48.10 o 
   4   2   4       73.53       78.34      8.36 o 
   5   2   4       16.29        7.69      8.40 o 
   6   2   4      540.33      595.04     43.41 o 
   7   2   4       59.94       84.50     20.15 o 
   8   2   4        3.76       25.18     12.66 o 
   9   2   4       61.34       78.07     40.00 o 
  10   2   4       47.35       37.47     19.50 o 
  11   2   4        4.05      -22.31     31.88 o 
 -14   3   4      146.80      115.44     43.31 o 
 -13   3   4       10.44       26.43     25.86 o 
 -12   3   4      133.69      100.90     29.17 o 
 -11   3   4      319.51      449.11     38.27 o 
 -10   3   4       92.65       78.23     23.38 o 
  -9   3   4       51.11       70.49     12.93 o 
  -8   3   4      129.98      164.55     21.54 o 
  -7   3   4     1699.72     1908.71     88.29 o 
  -6   3   4      348.86      289.05     22.92 o 
  -5   3   4      918.46      836.92     40.63 o 
  -4   3   4     1319.70     1577.87     72.91 o 
  -3   3   4     6239.54     6404.61    240.91 o 
  -2   3   4      328.46      399.59     21.91 o 
  -1   3   4      731.97      779.99     33.50 o 
   0   3   4        3.13       12.39      3.97 o 
   1   3   4     3070.60     3279.13    137.41 o 
   2   3   4       96.86      129.50      8.69 o 
   3   3   4      153.17      162.73     11.40 o 
   4   3   4      141.38      138.19     14.45 o 
   5   3   4      404.91      443.30     34.00 o 
   6   3   4      862.47      897.46     63.45 o 
   7   3   4       41.37       45.57     12.72 o 
   8   3   4      171.51      260.28     26.88 o 
   9   3   4      250.31      280.35     29.12 o 
  10   3   4       41.29       46.31     30.07 o 
 -14   4   4        4.04       16.03     20.25 o 
 -13   4   4      203.95      274.92     60.15 o 
 -12   4   4      346.03      319.62     87.82 o 
 -11   4   4       34.58       12.97     11.04 o 
 -10   4   4      108.48      145.40     19.38 o 
  -9   4   4      782.96      868.22     62.49 o 
  -8   4   4      129.39      121.49     19.36 o 
  -7   4   4      365.18      325.32     20.23 o 
  -6   4   4     2066.77     2143.59     97.59 o 
  -5   4   4     2762.49     3001.27    136.57 o 
  -4   4   4      511.35      439.97     23.88 o 
  -3   4   4       41.37       50.82     10.20 o 
  -2   4   4     2787.08     2610.06    124.75 o 
  -1   4   4     4150.06     4170.58    232.69 o 
   0   4   4       12.68       -1.06      6.14 o 
   1   4   4        8.18        4.80      5.25 o 
   2   4   4     1654.70     1783.74     72.32 o 
   3   4   4      614.11      604.78     30.21 o 
   4   4   4        4.58        8.03      7.97 o 
   5   4   4       41.97       41.93     11.64 o 
   6   4   4       24.44       27.36     21.35 o 
   7   4   4      229.85      244.63     24.55 o 
   8   4   4        1.06       -4.54     14.56 o 
   9   4   4        4.96       25.07     16.04 o 
  10   4   4      238.98      390.96     58.95 o 
 -13   5   4      279.18      283.14     86.31 o 
 -12   5   4      278.00      282.50     73.68 o 
 -11   5   4        5.25        5.59     14.42 o 
 -10   5   4      159.94      179.17     24.65 o 
  -9   5   4      710.59      731.87     45.40 o 
  -8   5   4      483.85      528.98     46.97 o 
  -7   5   4      133.71      156.07     14.93 o 
  -6   5   4      729.63      781.25     54.35 o 
  -5   5   4      711.92      752.60     47.84 o 
  -4   5   4     1336.21     1472.27     62.11 o 
  -3   5   4        2.44       -3.23      6.94 o 
  -2   5   4        6.74        8.68      7.60 o 
  -1   5   4      185.63      172.96     13.43 o 
   0   5   4     1025.00      963.80     48.16 o 
   1   5   4      152.96      151.51     10.95 o 
   2   5   4      366.07      349.82     19.19 o 
   3   5   4      391.42      423.09     22.74 o 
   4   5   4     1609.70     1629.07     89.91 o 
   5   5   4      171.35      154.29     24.46 o 
   6   5   4      187.44      239.41     25.60 o 
   7   5   4      256.83      257.84     25.60 o 
   8   5   4      577.72      725.83     56.58 o 
   9   5   4       96.22       93.25     21.06 o 
 -12   6   4       64.48       98.46     25.26 o 
 -11   6   4      276.01      208.71     39.70 o 
 -10   6   4      386.87      410.52     45.30 o 
  -9   6   4      104.00      117.28     16.93 o 
  -8   6   4      688.36      634.60     39.59 o 
  -7   6   4     2662.38     2701.53    123.88 o 
  -6   6   4      238.27      226.08     16.92 o 
  -5   6   4      984.20     1004.23     49.00 o 
  -4   6   4      533.40      551.42     32.83 o 
  -3   6   4      182.64      162.65     13.98 o 
  -2   6   4      541.16      535.22     34.26 o 
  -1   6   4      217.29      195.37     15.12 o 
   0   6   4      192.10      166.58     13.47 o 
   1   6   4       21.01       22.26      8.15 o 
   2   6   4      104.71      123.36     11.20 o 
   3   6   4        2.38        6.24      9.64 o 
   4   6   4       10.40        5.24      9.99 o 
   5   6   4       67.56       46.77     14.56 o 
   6   6   4      186.60      235.21     25.00 o 
   7   6   4       10.51       32.29     17.00 o 
   8   6   4      235.12      295.09     32.18 o 
 -11   7   4      123.05      157.15     27.37 o 
 -10   7   4        0.30       -3.59     12.65 o 
  -9   7   4      140.08      138.07     32.26 o 
  -8   7   4      192.78      190.10     17.19 o 
  -7   7   4      379.84      445.26     35.99 o 
  -6   7   4       25.87       10.94     10.37 o 
  -5   7   4      535.06      491.94     28.63 o 
  -4   7   4        2.12       -3.15      8.69 o 
  -3   7   4      195.39      203.72     16.66 o 
  -2   7   4       67.47       65.18     11.15 o 
  -1   7   4        5.94        5.45      9.34 o 
   0   7   4        3.10       -6.21      8.94 o 
   1   7   4      184.71      172.17     14.82 o 
   2   7   4       50.41       34.99     10.61 o 
   3   7   4      323.98      336.04     25.58 o 
   4   7   4        8.29       11.32     11.56 o 
   5   7   4      259.90      285.28     29.05 o 
   6   7   4      187.35      164.27     22.51 o 
   7   7   4       75.48      110.74     20.90 o 
 -10   8   4        6.78       14.81     23.53 o 
  -9   8   4       69.49       70.74     14.81 o 
  -8   8   4        1.07        3.81     12.60 o 
  -7   8   4       23.51       27.13     13.65 o 
  -6   8   4        9.87       17.09     11.87 o 
  -5   8   4      378.81      346.77     25.70 o 
  -4   8   4        1.02        8.72     10.10 o 
  -3   8   4        0.13      -10.77     10.77 o 
  -2   8   4        5.86        2.17     10.95 o 
  -1   8   4      153.09      126.06     14.38 o 
   0   8   4        5.34       -7.66     10.37 o 
   1   8   4       47.26       36.94     11.27 o 
   2   8   4       11.05       -2.40     10.86 o 
   3   8   4       10.69        1.64     13.93 o 
   4   8   4       37.90       40.60     17.46 o 
   5   8   4       11.97       26.55     17.80 o 
   6   8   4       46.67       51.80     19.61 o 
  -8   9   4        1.56       12.65     15.13 o 
  -7   9   4        2.47        0.53     14.30 o 
  -6   9   4        4.27        2.23     13.26 o 
  -5   9   4       16.04        7.82     12.34 o 
  -4   9   4      208.60      206.42     16.31 o 
  -3   9   4       44.50       26.15     12.71 o 
  -2   9   4       44.58       25.16     12.87 o 
  -1   9   4        0.02       -9.63     12.32 o 
   0   9   4       96.30       91.26     14.47 o 
   1   9   4      103.95       83.02     14.20 o 
   2   9   4        0.54        4.99     11.67 o 
   3   9   4       62.05       60.96     19.05 o 
   4   9   4       46.63       57.32     18.50 o 
  -4  10   4       13.89        9.76     12.17 o 
  -3  10   4       47.16       58.06     14.77 o 
  -2  10   4      121.10      103.20     17.64 o 
  -1  10   4        8.67        9.07     13.20 o 
   0  10   4       28.31       15.41     16.55 o 
 -15   0   5       61.05       80.00     36.69 o 
 -13   0   5       74.29       55.62     17.80 o 
 -11   0   5       57.00       82.51     38.19 o 
  -9   0   5     1442.81      651.40     73.98 o 
  -7   0   5     1923.02     1768.35    164.81 o 
  -5   0   5      213.36      288.95     26.75 o 
  -3   0   5    12050.36    10743.32    514.23 o 
  -1   0   5      131.39      151.57     12.76 o 
   1   0   5     1524.68     1279.06     58.04 o 
   3   0   5      306.37      343.29     20.02 o 
   5   0   5      526.78      538.79     32.50 o 
   7   0   5       40.51       52.33     24.06 o 
   9   0   5      147.98      106.46     33.68 o 
 -15   1   5      130.88      104.21     26.88 o 
 -14   1   5       23.83       16.03     14.77 o 
 -13   1   5      215.28      112.01     22.51 o 
 -12   1   5      504.12      350.61     36.09 o 
 -11   1   5      392.33      286.78     30.03 o 
 -10   1   5       97.56       96.74     15.86 o 
  -9   1   5     2191.17     1593.81    111.87 o 
  -8   1   5      611.97      497.18     54.81 o 
  -7   1   5      614.90      499.46     40.40 o 
  -6   1   5      389.88      387.35     29.00 o 
  -5   1   5     3940.80     3728.18    176.24 o 
  -4   1   5       23.15       33.34      4.89 o 
  -3   1   5       81.37       92.91      5.26 o 
  -2   1   5     1588.93     1622.56     55.49 o 
  -1   1   5      561.39      466.68     16.71 o 
   0   1   5     2622.64     2615.37     83.79 o 
   1   1   5       17.92       24.33      3.41 o 
   2   1   5        6.87        3.45      3.10 o 
   3   1   5      114.34       70.06      6.29 o 
   4   1   5      821.48      963.01     45.12 o 
   5   1   5       91.70       90.23     10.92 o 
   6   1   5      838.29     1004.97     69.79 o 
   7   1   5      504.76      573.67     42.76 o 
   8   1   5       75.33       87.39     36.39 o 
   9   1   5       81.91       92.42     21.27 o 
  10   1   5       53.32       41.80     23.11 o 
 -15   2   5       81.17       55.66     23.05 o 
 -14   2   5      293.07      281.00     98.94 o 
 -13   2   5       37.53       -2.93     13.11 o 
 -12   2   5       16.98       21.16     14.91 o 
 -11   2   5      522.26      598.82     52.93 o 
 -10   2   5      502.04      548.03     63.39 o 
  -9   2   5        4.10       -2.35     10.51 o 
  -8   2   5     1112.16     1079.80     83.68 o 
  -7   2   5     2246.40     2251.49    103.06 o 
  -6   2   5     5594.79     5379.72    241.41 o 
  -5   2   5      507.46      560.19     29.13 o 
  -4   2   5     1687.32     1627.77     68.12 o 
  -3   2   5     3105.14     3412.56    118.96 o 
  -2   2   5     4652.60     4637.82    148.86 o 
  -1   2   5       47.15       49.05      4.40 o 
   0   2   5     5264.06     5427.16    199.20 o 
   1   2   5      476.36      426.87     18.31 o 
   2   2   5     5963.18     6380.23    259.73 o 
   3   2   5        1.94       10.16      3.95 o 
   4   2   5     1573.27     1596.55     85.12 o 
   5   2   5      233.29      231.88     17.23 o 
   6   2   5     1651.58     1872.47     99.44 o 
   7   2   5       89.40       88.82     14.35 o 
   8   2   5      245.78      114.28     27.67 o 
   9   2   5       24.09       30.68     18.48 o 
  10   2   5       30.80       65.30     21.21 o 
 -14   3   5       13.24        7.88     19.95 o 
 -13   3   5        0.13       -1.40     20.31 o 
 -12   3   5      591.24      781.74     60.26 o 
 -11   3   5      406.77      480.21     41.46 o 
 -10   3   5      157.24      141.41     21.56 o 
  -9   3   5        1.65       -6.02     10.56 o 
  -8   3   5     1941.69     2189.02    118.02 o 
  -7   3   5     1559.47     1581.96     86.49 o 
  -6   3   5      835.28      879.81     48.75 o 
  -5   3   5        2.18        1.55      6.90 o 
  -4   3   5     1095.88     1008.77     44.18 o 
  -3   3   5     1226.94     1328.59     48.68 o 
  -2   3   5      488.96      440.25     21.34 o 
  -1   3   5      177.39      192.50     12.65 o 
   0   3   5     1106.47     1020.91     42.89 o 
   1   3   5       54.18       62.22      7.18 o 
   2   3   5      520.52      503.32     36.21 o 
   3   3   5      160.53      179.88     10.96 o 
   4   3   5     2671.31     2747.20    183.25 o 
   5   3   5      121.66      114.82     13.70 o 
   6   3   5     1881.24     2239.65    151.73 o 
   7   3   5       29.40       51.69     13.87 o 
   8   3   5      502.56      630.87     48.89 o 
   9   3   5       76.85       98.64     31.28 o 
  10   3   5      103.78      134.13     22.24 o 
 -14   4   5       61.19       86.67     40.60 o 
 -13   4   5      131.98      161.60     52.33 o 
 -12   4   5      119.41      149.61     30.38 o 
 -11   4   5      140.55      160.24     30.28 o 
 -10   4   5      149.10      192.06     20.88 o 
  -9   4   5     1623.27     1799.00     98.81 o 
  -8   4   5      129.78      151.13     15.11 o 
  -7   4   5     2267.56     2670.63    140.85 o 
  -6   4   5      173.56      220.51     18.06 o 
  -5   4   5      874.96      781.84     39.35 o 
  -4   4   5      379.67      366.82     22.49 o 
  -3   4   5     2946.72     3006.18    122.86 o 
  -2   4   5      491.10      412.38     23.29 o 
  -1   4   5      786.15      819.07     36.42 o 
   0   4   5        9.83        0.92      6.21 o 
   1   4   5      865.40      836.80     39.78 o 
   2   4   5     1198.37     1158.44     55.14 o 
   3   4   5       53.64       69.40      7.25 o 
   4   4   5      162.26      197.47     15.45 o 
   5   4   5      691.07      747.17     54.12 o 
   6   4   5      218.15      234.30     24.62 o 
   7   4   5        3.67       12.60     13.78 o 
   8   4   5        0.22        8.56     14.72 o 
   9   4   5      140.25      159.99     35.49 o 
 -13   5   5       86.80      112.32     52.93 o 
 -12   5   5        2.20       14.92     22.25 o 
 -11   5   5      197.63      236.45     35.71 o 
 -10   5   5       60.49       61.13     16.07 o 
  -9   5   5      438.87      520.20     34.65 o 
  -8   5   5      215.00      203.64     19.48 o 
  -7   5   5      663.48      713.36     48.36 o 
  -6   5   5       31.66       45.84      9.58 o 
  -5   5   5     1329.18     1360.95     64.67 o 
  -4   5   5        0.96        5.92      7.49 o 
  -3   5   5      389.55      363.20     22.23 o 
  -2   5   5       27.10        9.19     10.66 o 
  -1   5   5      563.37      521.81     28.88 o 
   0   5   5       10.24        4.66      7.63 o 
   1   5   5      149.59      129.97     10.60 o 
   2   5   5       59.74       53.13      7.26 o 
   3   5   5      886.43      975.55     55.56 o 
   4   5   5      805.73      786.95     56.94 o 
   5   5   5       86.94       99.32     16.84 o 
   6   5   5      372.75      407.18     35.42 o 
   7   5   5      178.11      204.30     32.48 o 
   8   5   5       72.72       80.78     18.58 o 
 -12   6   5       60.39       73.28     37.29 o 
 -11   6   5      329.07      208.71     41.50 o 
 -10   6   5      145.56      152.59     25.96 o 
  -9   6   5       30.79       49.48     11.95 o 
  -8   6   5      175.60      233.61     26.39 o 
  -7   6   5      671.63      766.36     46.28 o 
  -6   6   5       21.27       12.57     14.02 o 
  -5   6   5       63.93       61.18     14.22 o 
  -4   6   5        9.28        7.17      8.39 o 
  -3   6   5     1128.35     1014.12     51.53 o 
  -2   6   5       90.66       86.39     16.93 o 
  -1   6   5      124.86      105.43     11.81 o 
   0   6   5      197.47      189.45     15.22 o 
   1   6   5      510.99      472.87     30.99 o 
   2   6   5        0.32       -0.88     11.70 o 
   3   6   5      404.11      360.02     25.87 o 
   4   6   5        3.96       -3.25     10.59 o 
   5   6   5       75.45       79.80     16.76 o 
   6   6   5       10.08       22.21     15.41 o 
   7   6   5       26.24       44.06     17.62 o 
   8   6   5      170.10      265.39     29.45 o 
 -11   7   5      127.16      132.76     26.13 o 
 -10   7   5        0.81       11.59     15.35 o 
  -9   7   5      157.94      188.50     17.09 o 
  -8   7   5      284.52      287.08     28.96 o 
  -7   7   5       11.71       11.52     11.19 o 
  -6   7   5      287.79      312.53     21.81 o 
  -5   7   5      487.54      490.72     30.47 o 
  -4   7   5       58.99       51.26     10.29 o 
  -3   7   5        5.29       10.90     10.28 o 
  -2   7   5       47.29       39.82     10.85 o 
  -1   7   5       40.23       27.19     10.36 o 
   0   7   5      221.45      170.33     14.78 o 
   1   7   5      447.26      410.39     25.99 o 
   2   7   5      192.30      173.93     16.75 o 
   3   7   5      121.21      129.42     15.18 o 
   4   7   5      151.50      172.84     22.18 o 
   5   7   5        5.38       -5.77     15.94 o 
   6   7   5      120.01      111.37     20.40 o 
 -10   8   5      413.36      407.91     64.53 o 
  -9   8   5      441.19      501.18     64.96 o 
  -8   8   5      190.71      195.30     21.36 o 
  -7   8   5       21.13       10.85     12.33 o 
  -6   8   5      290.85      279.73     21.01 o 
  -5   8   5       29.64       28.03     11.81 o 
  -4   8   5      248.84      228.66     16.47 o 
  -3   8   5        0.05       -6.98     10.89 o 
  -2   8   5      376.12      290.10     25.49 o 
  -1   8   5        0.37       -3.28     10.67 o 
   0   8   5       13.77       17.27     11.38 o 
   1   8   5       16.94       16.05     11.11 o 
   2   8   5      123.97      115.20     15.18 o 
   3   8   5       11.43       36.39     13.33 o 
   4   8   5       22.46       45.05     17.80 o 
   5   8   5        0.25        2.09     24.66 o 
  -7   9   5       57.21       61.47     16.12 o 
  -6   9   5       16.58        5.96     12.61 o 
  -5   9   5        0.63        2.66     12.23 o 
  -4   9   5       79.68       41.70     11.95 o 
  -3   9   5       14.60        0.77     11.95 o 
  -2   9   5        0.36       -0.29     12.10 o 
  -1   9   5       16.06       19.90     14.32 o 
   0   9   5       21.62       18.75     12.35 o 
   1   9   5      102.53       92.52     14.09 o 
   2   9   5        1.09        6.70     13.35 o 
   3   9   5       21.13       24.96     18.41 o 
 -14   0   6        5.09        0.11     18.07 o 
 -12   0   6       16.45       32.97     30.98 o 
 -10   0   6      131.20      116.95     41.50 o 
  -8   0   6     3034.84     1465.21    153.38 o 
  -6   0   6      128.66       87.54     17.77 o 
  -4   0   6     8273.07     7027.15    796.36 o 
  -2   0   6      127.25      114.38     14.56 o 
   0   0   6    14256.52    13353.94    878.30 o 
   2   0   6      938.70      941.56     43.58 o 
   4   0   6     3122.81     3152.02    167.78 o 
   6   0   6       60.30       84.07     11.06 o 
   8   0   6      348.49      409.61     57.74 o 
 -15   1   6        0.14       -5.02     18.62 o 
 -14   1   6      274.56      276.93     30.72 o 
 -13   1   6      231.92      157.90     20.06 o 
 -12   1   6      164.48      146.61     22.61 o 
 -11   1   6      361.07      262.99     29.37 o 
 -10   1   6     1910.27     1417.50    100.66 o 
  -9   1   6     1650.65     1227.98     88.64 o 
  -8   1   6       75.95       63.02     17.40 o 
  -7   1   6      297.15      211.20     23.87 o 
  -6   1   6       84.66       47.82      9.62 o 
  -5   1   6     2793.83     2735.14    124.25 o 
  -4   1   6      856.50     1022.59     43.81 o 
  -3   1   6       15.23       14.39      4.09 o 
  -2   1   6     4545.78     4383.89    192.64 o 
  -1   1   6      307.21      282.86     12.24 o 
   0   1   6      800.15      886.14     34.23 o 
   1   1   6       13.23       21.88      3.84 o 
   2   1   6     3390.44     3430.89    154.61 o 
   3   1   6       21.31       27.15      5.78 o 
   4   1   6        0.01       -0.14      7.32 o 
   5   1   6       57.32       62.73      8.76 o 
   6   1   6      981.80     1117.82     77.50 o 
   7   1   6       74.14       80.87     34.59 o 
   8   1   6       21.83        0.84     29.47 o 
   9   1   6      208.87      209.87     32.48 o 
 -15   2   6      128.69      108.82     18.66 o 
 -14   2   6       29.61       31.00     21.40 o 
 -13   2   6       15.39       11.59     13.79 o 
 -12   2   6       22.40       34.52     14.57 o 
 -11   2   6     1782.32     1655.88    177.44 o 
 -10   2   6      789.91      825.45     61.83 o 
  -9   2   6      278.29      227.85     30.98 o 
  -8   2   6       74.19       94.51     21.53 o 
  -7   2   6     2044.54     2040.83     95.26 o 
  -6   2   6      419.03      530.53     29.30 o 
  -5   2   6     1888.10     1928.39     90.02 o 
  -4   2   6       21.91       26.05      7.33 o 
  -3   2   6     6392.31     6852.76    259.33 o 
  -2   2   6      480.68      580.35     22.83 o 
  -1   2   6      613.71      551.14     19.94 o 
   0   2   6     1963.33     2035.57     75.53 o 
   1   2   6     1084.76     1119.45     40.26 o 
   2   2   6      220.24      214.39     10.06 o 
   3   2   6     1180.94     1184.58     49.09 o 
   4   2   6      134.73      128.09      9.13 o 
   5   2   6      130.44      131.23     14.43 o 
   6   2   6      476.48      481.33     30.29 o 
   7   2   6       12.80       21.66     10.92 o 
   8   2   6       24.73       41.19     16.95 o 
   9   2   6      125.80      126.33     25.86 o 
 -14   3   6        6.90       24.38     22.67 o 
 -13   3   6      729.39      966.28     73.10 o 
 -12   3   6       38.52       34.69     14.45 o 
 -11   3   6      538.11      577.98     72.86 o 
 -10   3   6      113.60       92.56     14.90 o 
  -9   3   6     2452.63     2868.26    150.67 o 
  -8   3   6      217.56      220.73     22.83 o 
  -7   3   6      791.90      900.03     51.90 o 
  -6   3   6      144.40      164.14     16.32 o 
  -5   3   6     2067.26     2205.29    102.11 o 
  -4   3   6      286.54      376.33     19.56 o 
  -3   3   6       78.29       66.76      5.97 o 
  -2   3   6      275.74      263.55     15.69 o 
  -1   3   6     1432.02     1500.84     58.96 o 
   0   3   6       22.53       33.27      8.17 o 
   1   3   6      421.09      385.11     20.46 o 
   2   3   6      299.76      307.29     17.75 o 
   3   3   6      960.22      974.86     40.75 o 
   4   3   6     1211.51     1290.24     70.13 o 
   5   3   6       88.26       89.21     13.27 o 
   6   3   6        1.86        3.28     11.55 o 
   7   3   6      160.37      175.85     19.77 o 
   8   3   6       60.42       69.77     24.66 o 
   9   3   6       95.54      107.12     19.69 o 
 -14   4   6      206.20      144.36     34.28 o 
 -13   4   6      360.79      237.58     40.90 o 
 -12   4   6      239.87      294.38     29.81 o 
 -11   4   6      173.22      236.58     34.26 o 
 -10   4   6       23.49       32.20     11.42 o 
  -9   4   6     1108.59     1197.23     69.12 o 
  -8   4   6      138.40      153.29     17.19 o 
  -7   4   6      752.14      913.15     53.74 o 
  -6   4   6       88.01       73.27     13.37 o 
  -5   4   6      621.01      576.07     38.89 o 
  -4   4   6      816.79      844.01     42.11 o 
  -3   4   6      489.86      527.19     26.74 o 
  -2   4   6      502.90      516.39     28.39 o 
  -1   4   6     1055.15      953.06     47.77 o 
   0   4   6     2701.61     2647.71    148.89 o 
   1   4   6      201.12      165.38     12.70 o 
   2   4   6      101.76      112.18     11.63 o 
   3   4   6       83.30       87.44     10.24 o 
   4   4   6     1627.20     1752.70     94.93 o 
   5   4   6        6.78        6.81     12.07 o 
   6   4   6      131.15      149.17     18.04 o 
   7   4   6       58.12       71.72     16.15 o 
   8   4   6       58.32       70.26     18.23 o 
 -13   5   6       24.18       15.14     21.49 o 
 -12   5   6       21.60        5.01     13.97 o 
 -11   5   6      291.87      314.82     42.10 o 
 -10   5   6      520.79      605.21     39.74 o 
  -9   5   6       28.77       18.60     11.55 o 
  -8   5   6       92.74       96.20     16.41 o 
  -7   5   6     1289.47     1328.46     74.67 o 
  -6   5   6     1102.40     1217.27     67.32 o 
  -5   5   6       51.94       46.94      9.56 o 
  -4   5   6        1.24       -2.10      7.79 o 
  -3   5   6       17.56       24.24     10.24 o 
  -2   5   6     1096.68      942.70     48.00 o 
  -1   5   6      321.37      276.08     18.58 o 
   0   5   6        8.82        7.94      7.96 o 
   1   5   6       46.91       49.17     13.54 o 
   2   5   6     1390.38     1317.74     74.29 o 
   3   5   6       58.16       71.85     17.08 o 
   4   5   6      415.56      430.56     35.28 o 
   5   5   6        4.77       -0.79     12.97 o 
   6   5   6      231.21      310.89     31.58 o 
   7   5   6      111.43       96.72     34.28 o 
   8   5   6        5.63       30.73     17.89 o 
 -12   6   6      281.97      441.49     70.97 o 
 -11   6   6      170.88      189.83     20.04 o 
 -10   6   6       27.41       40.98     15.54 o 
  -9   6   6        8.30        9.20     17.80 o 
  -8   6   6      299.47      322.25     23.31 o 
  -7   6   6        7.85       15.10     11.53 o 
  -6   6   6       97.80      111.53     16.93 o 
  -5   6   6      112.02      144.18     13.63 o 
  -4   6   6      661.00      553.39     54.01 o 
  -3   6   6       33.00       22.35      9.62 o 
  -2   6   6        8.65       -9.13      9.13 o 
  -1   6   6      146.27      137.75     13.08 o 
   0   6   6      879.05      763.89     40.38 o 
   1   6   6       88.65       91.63     14.08 o 
   2   6   6       19.07       24.52     11.12 o 
   3   6   6      324.45      316.74     24.05 o 
   4   6   6      319.19      333.76     30.97 o 
   5   6   6        6.57        0.83     14.21 o 
   6   6   6        5.41       49.22     17.22 o 
   7   6   6      100.93      119.38     21.58 o 
 -11   7   6        1.15       -0.26     21.77 o 
 -10   7   6       14.86       25.53     21.04 o 
  -9   7   6       69.08       96.69     20.23 o 
  -8   7   6        9.90       21.69     12.53 o 
  -7   7   6       19.72       24.05     12.47 o 
  -6   7   6       63.33       55.53     12.21 o 
  -5   7   6      490.11      466.06     32.90 o 
  -4   7   6       28.02       35.18     10.08 o 
  -3   7   6       78.46       90.34     13.84 o 
  -2   7   6       54.06       41.78     10.98 o 
  -1   7   6       97.96       76.33     13.70 o 
   0   7   6        1.22       -5.45      9.92 o 
   1   7   6       51.92       57.08     11.46 o 
   2   7   6      211.81      175.10     17.34 o 
   3   7   6       66.74       69.81     13.81 o 
   4   7   6      281.78      253.53     26.46 o 
   5   7   6      169.43      166.97     22.01 o 
   6   7   6       54.63       76.72     19.55 o 
 -10   8   6        1.54       -0.16     15.24 o 
  -9   8   6       12.77       42.48     15.54 o 
  -8   8   6        0.08        2.15     13.38 o 
  -7   8   6       65.73       67.12     13.72 o 
  -6   8   6      108.55       94.42     14.63 o 
  -5   8   6        4.19       12.13     11.72 o 
  -4   8   6       14.62        9.94     10.57 o 
  -3   8   6       53.30       42.35     12.20 o 
  -2   8   6        0.82       -8.80     10.82 o 
  -1   8   6       83.26       94.87     13.11 o 
   0   8   6        2.69        5.29     11.29 o 
   1   8   6      275.16      221.77     26.60 o 
   2   8   6        6.14       12.72     12.85 o 
   3   8   6       49.29       73.25     18.75 o 
   4   8   6        0.78        9.94     17.19 o 
  -7   9   6       13.00       22.61     14.48 o 
  -6   9   6       10.72       14.02     13.54 o 
  -5   9   6        3.87       -1.97     12.68 o 
  -4   9   6       67.69       47.13     12.06 o 
  -3   9   6       22.17       22.54     12.41 o 
  -2   9   6        8.33       33.62     12.48 o 
  -1   9   6       91.85       54.87     13.18 o 
   0   9   6        2.61       24.36     12.44 o 
   1   9   6       21.08       35.99     14.58 o 
   2   9   6       58.50       24.06     28.87 o 
 -15   0   7       13.68      -34.59     34.59 o 
 -13   0   7     1720.47     1180.10    131.72 o 
 -11   0   7      262.74      225.42     54.43 o 
  -9   0   7     4166.00     2286.23    235.78 o 
  -7   0   7        1.32        2.71     10.32 o 
  -5   0   7    12848.30    11435.68    704.94 o 
  -3   0   7       51.01       46.94      5.40 o 
  -1   0   7     3797.20     3693.76    225.36 o 
   1   0   7      820.84      846.40     47.23 o 
   3   0   7     1849.40     1851.13     98.14 o 
   5   0   7        6.85        9.01      8.74 o 
   7   0   7      791.95      707.34     81.80 o 
 -15   1   7      424.16      396.73     48.12 o 
 -14   1   7       49.36       47.91     14.93 o 
 -13   1   7      263.41      220.79     23.63 o 
 -12   1   7      443.42      356.83     36.99 o 
 -11   1   7     2113.86     1692.72    120.96 o 
 -10   1   7      252.48      233.28     36.70 o 
  -9   1   7       61.76       48.07     14.45 o 
  -8   1   7      135.40      116.92     14.22 o 
  -7   1   7     4476.00     4036.87    259.32 o 
  -6   1   7      908.67      697.19     36.55 o 
  -5   1   7      119.64      181.89     13.25 o 
  -4   1   7      656.62      615.56     26.86 o 
  -3   1   7     3157.07     3138.91    117.77 o 
  -2   1   7      354.58      323.32     17.44 o 
  -1   1   7       36.57       35.25      5.37 o 
   0   1   7     3000.99     2973.26    118.02 o 
   1   1   7     1569.04     1413.85     53.24 o 
   2   1   7        4.07        9.02      3.98 o 
   3   1   7       80.53       89.52      7.05 o 
   4   1   7      848.09      869.03     49.10 o 
   5   1   7      491.35      486.37     30.47 o 
   6   1   7       33.90       45.39     12.61 o 
   7   1   7       61.76       53.23     16.59 o 
   8   1   7       84.58       91.01     20.40 o 
 -15   2   7       48.87       58.21     18.01 o 
 -14   2   7       11.71        2.48     16.42 o 
 -13   2   7       24.51       26.09     15.83 o 
 -12   2   7        7.22       -3.24     15.02 o 
 -11   2   7      140.77      123.91     17.59 o 
 -10   2   7        7.65       11.14     14.16 o 
  -9   2   7      646.16      597.95     62.33 o 
  -8   2   7      583.96      582.64     34.87 o 
  -7   2   7      194.86      152.91     21.13 o 
  -6   2   7     1739.02     1807.99     85.67 o 
  -5   2   7      579.61      624.92     31.52 o 
  -4   2   7      354.43      329.16     17.94 o 
  -3   2   7      415.57      428.14     20.29 o 
  -2   2   7     6012.11     6160.93    212.20 o 
  -1   2   7       63.41       54.38      5.13 o 
   0   2   7      259.61      252.00     15.96 o 
   1   2   7        7.22       15.98      4.58 o 
   2   2   7     2265.53     2137.37     80.91 o 
   3   2   7        3.22       -1.72      5.25 o 
   4   2   7       10.45       10.33      5.55 o 
   5   2   7        4.52       10.64      7.91 o 
   6   2   7      402.23      469.98     36.57 o 
   7   2   7        1.73       -7.78     14.44 o 
   8   2   7        0.67        2.64     16.37 o 
 -15   3   7       12.05       23.23     26.47 o 
 -14   3   7      115.66      105.19     52.93 o 
 -13   3   7       76.88       66.97     22.92 o 
 -12   3   7      407.23      503.40     45.38 o 
 -11   3   7       38.18       32.98     15.09 o 
 -10   3   7       72.08       66.46     19.19 o 
  -9   3   7      705.21      747.40     47.23 o 
  -8   3   7      641.47      726.17     42.37 o 
  -7   3   7      481.00      541.01     31.21 o 
  -6   3   7      733.78      898.68     55.82 o 
  -5   3   7       51.92       47.50     14.59 o 
  -4   3   7     3308.17     3135.06    130.51 o 
  -3   3   7      115.80      113.74      7.80 o 
  -2   3   7     2817.72     2753.34    114.79 o 
  -1   3   7       27.62       25.05      5.81 o 
   0   3   7     1341.90     1212.07     51.83 o 
   1   3   7      138.48      145.75     16.32 o 
   2   3   7      565.92      544.87     35.48 o 
   3   3   7       18.98       15.67      6.23 o 
   4   3   7      465.21      467.63     24.51 o 
   5   3   7       97.00       75.42     13.53 o 
   6   3   7       92.86      107.90     16.54 o 
   7   3   7       51.37       69.77     23.46 o 
   8   3   7       56.75      109.45     40.90 o 
 -14   4   7      121.58      193.21     64.06 o 
 -13   4   7      173.67      262.20     29.81 o 
 -12   4   7       14.10       37.21     15.25 o 
 -11   4   7      152.56      158.81     23.10 o 
 -10   4   7      206.28      231.27     23.75 o 
  -9   4   7       19.52       23.33     12.24 o 
  -8   4   7      423.32      509.04     34.60 o 
  -7   4   7       19.62       29.24     10.48 o 
  -6   4   7      722.09      704.28     40.98 o 
  -5   4   7     1012.65      939.68     47.84 o 
  -4   4   7      631.51      611.07     32.42 o 
  -3   4   7       51.55       42.78      8.13 o 
  -2   4   7     1336.16     1320.00     56.06 o 
  -1   4   7      582.77      554.94     30.80 o 
   0   4   7      539.18      466.13     26.07 o 
   1   4   7      126.59      104.45     14.15 o 
   2   4   7      439.31      368.72     40.40 o 
   3   4   7        5.48        8.36      7.85 o 
   4   4   7      610.50      607.79     45.79 o 
   5   4   7       44.59       56.85     13.96 o 
   6   4   7       59.61       61.41     15.24 o 
   7   4   7       60.38       86.11     17.98 o 
 -13   5   7       14.57       27.11     16.61 o 
 -12   5   7      104.45      124.34     20.03 o 
 -11   5   7      450.17      546.70     46.94 o 
 -10   5   7      145.80      149.02     16.54 o 
  -9   5   7       60.95       62.42     15.37 o 
  -8   5   7        5.56       -6.15     11.16 o 
  -7   5   7     1490.40     1742.57     95.11 o 
  -6   5   7        0.11        9.57     10.48 o 
  -5   5   7        5.00        0.12     10.77 o 
  -4   5   7       58.92       42.23      9.21 o 
  -3   5   7      652.90      617.89     34.00 o 
  -2   5   7        3.05        7.07      9.09 o 
  -1   5   7        4.46        0.17     11.85 o 
   0   5   7        8.59        5.14     10.33 o 
   1   5   7      492.61      419.62     29.38 o 
   2   5   7     1265.61     1060.65     86.11 o 
   3   5   7       11.16       -1.70      9.68 o 
   4   5   7        5.77       16.63     12.97 o 
   5   5   7      303.41      355.30     33.10 o 
   6   5   7      158.77      190.89     22.43 o 
   7   5   7       10.32       12.42     16.76 o 
 -12   6   7       71.52       80.57     25.67 o 
 -11   6   7       54.61       64.41     15.05 o 
 -10   6   7        0.04        3.05     13.24 o 
  -9   6   7      378.43      477.89     42.32 o 
  -8   6   7      419.49      454.79     33.36 o 
  -7   6   7      358.01      410.10     30.25 o 
  -6   6   7        5.12       -5.47     10.44 o 
  -5   6   7      246.99      247.42     24.46 o 
  -4   6   7       22.05       25.46      9.61 o 
  -3   6   7       48.24       55.03     11.95 o 
  -2   6   7      427.69      361.51     23.57 o 
  -1   6   7      203.50      169.50     14.74 o 
   0   6   7       40.29       17.61     10.77 o 
   1   6   7       46.88       44.71     12.03 o 
   2   6   7      599.55      547.32     51.60 o 
   3   6   7      233.77      242.95     24.75 o 
   4   6   7      164.72      134.74     19.32 o 
   5   6   7       21.44       35.36     15.48 o 
   6   6   7      118.58      167.68     22.56 o 
 -11   7   7       31.53        9.38     23.69 o 
 -10   7   7      166.16      159.27     56.54 o 
  -9   7   7      119.97      151.24     37.35 o 
  -8   7   7       87.88       91.12     26.01 o 
  -7   7   7        3.80       31.23     16.60 o 
  -6   7   7      125.39      102.58     16.23 o 
  -5   7   7       32.19       24.64     11.23 o 
  -4   7   7      141.35      145.84     13.26 o 
  -3   7   7       57.04       41.95     10.28 o 
  -2   7   7       50.57       23.76     10.95 o 
  -1   7   7       31.99       21.81     10.82 o 
   0   7   7      454.82      424.00     26.75 o 
   1   7   7        1.31        6.55     12.02 o 
   2   7   7      122.48      100.89     14.82 o 
   3   7   7        9.70        6.45     15.46 o 
   4   7   7      132.55      176.53     22.01 o 
  -9   8   7        8.13       34.17     15.06 o 
  -8   8   7        1.57       14.54     13.68 o 
  -7   8   7       10.98        6.35     15.27 o 
  -6   8   7        2.87        1.33     12.23 o 
  -5   8   7       35.61       18.66     12.37 o 
  -4   8   7       30.18       17.38     10.92 o 
  -3   8   7        6.47        4.86     10.69 o 
  -2   8   7       78.80       83.92     13.74 o 
  -1   8   7       20.01       21.94     11.53 o 
   0   8   7       47.71       76.23     18.75 o 
   1   8   7       60.34       44.91     14.13 o 
   2   8   7       83.51       89.70     18.75 o 
   3   8   7       15.85       41.22     17.30 o 
  -7   9   7       25.56        2.77     36.09 o 
  -6   9   7        0.23      -10.95     12.69 o 
  -5   9   7        1.96       14.80     12.78 o 
  -4   9   7       32.91       43.07     12.10 o 
  -3   9   7      115.97      108.79     13.64 o 
  -2   9   7        3.74       24.70     12.60 o 
  -1   9   7        6.15       19.13     15.54 o 
   0   9   7        1.60       10.82     12.54 o 
 -14   0   8       39.37        5.07     21.35 o 
 -12   0   8      722.21      474.57     64.36 o 
 -10   0   8      959.09      621.33     73.98 o 
  -8   0   8      520.81      363.29     46.31 o 
  -6   0   8      373.61      251.57     21.11 o 
  -4   0   8     1502.02     1269.31     81.14 o 
  -2   0   8     4726.06     4632.33    283.89 o 
   0   0   8      330.28      322.83     26.88 o 
   2   0   8      455.01      414.87     26.02 o 
   4   0   8       63.10       71.31      9.94 o 
   6   0   8      126.29      111.02     27.37 o 
 -15   1   8       22.49        4.12     15.28 o 
 -14   1   8       98.06       92.95     18.14 o 
 -13   1   8       67.38       64.97     14.69 o 
 -12   1   8       14.95       21.07     12.86 o 
 -11   1   8      352.87      313.97     27.43 o 
 -10   1   8      247.42      264.01     23.74 o 
  -9   1   8     1026.02     1129.13     58.38 o 
  -8   1   8      753.38      761.27     46.79 o 
  -7   1   8      281.46      289.68     25.00 o 
  -6   1   8      537.77      433.17     24.42 o 
  -5   1   8      450.23      454.26     21.94 o 
  -4   1   8     2990.10     2915.02    109.46 o 
  -3   1   8      225.85      241.67     15.06 o 
  -2   1   8     1094.25      981.39     47.19 o 
  -1   1   8     1049.36      936.27     45.40 o 
   0   1   8      655.30      574.51     26.27 o 
   1   1   8      759.16      762.40     28.48 o 
   2   1   8      361.72      343.41     14.85 o 
   3   1   8      184.82      209.16     11.47 o 
   4   1   8      629.94      670.39     34.87 o 
   5   1   8       15.58       19.90      8.35 o 
   6   1   8       59.19       61.67     15.41 o 
 -15   2   8      266.83      342.04     30.56 o 
 -14   2   8       54.52       32.29     17.45 o 
 -13   2   8      680.04      726.77     48.95 o 
 -12   2   8       77.91       60.46     21.48 o 
 -11   2   8      326.89      355.60     40.80 o 
 -10   2   8      456.86      544.37     34.99 o 
  -9   2   8      687.10      674.31     38.64 o 
  -8   2   8      847.78      775.77     42.85 o 
  -7   2   8     2634.23     2646.78    123.78 o 
  -6   2   8      122.06      117.35     12.74 o 
  -5   2   8      458.39      435.77     22.95 o 
  -4   2   8       10.42       10.47      9.23 o 
  -3   2   8     2095.34     2078.11     79.16 o 
  -2   2   8      194.68      168.02     11.21 o 
  -1   2   8       34.40       27.74      6.08 o 
   0   2   8      354.47      311.95     15.28 o 
   1   2   8      907.03      939.39     34.23 o 
   2   2   8      212.63      183.84     11.40 o 
   3   2   8       33.17       35.47      5.82 o 
   4   2   8       24.18       18.01      7.77 o 
   5   2   8      635.29      696.41     50.42 o 
   6   2   8      199.03      188.86     29.47 o 
 -15   3   8        6.61      -19.33     22.67 o 
 -14   3   8       43.07       14.36     17.31 o 
 -13   3   8      503.30      669.81     56.93 o 
 -12   3   8      237.17      230.24     39.72 o 
 -11   3   8      359.80      455.98     42.55 o 
 -10   3   8        1.80       -1.93     12.63 o 
  -9   3   8     2304.30     2580.51    138.77 o 
  -8   3   8      608.98      629.91     39.28 o 
  -7   3   8      195.15      251.94     19.88 o 
  -6   3   8       11.65       20.13      9.38 o 
  -5   3   8      958.45      931.05     48.03 o 
  -4   3   8       94.27       90.67      9.46 o 
  -3   3   8       78.28       87.26      7.55 o 
  -2   3   8      188.44      190.56     10.62 o 
  -1   3   8     1178.15     1096.45     53.36 o 
   0   3   8      164.00      128.55     10.20 o 
   1   3   8       58.88       30.59      8.18 o 
   2   3   8      386.45      357.30     20.45 o 
   3   3   8      908.85      897.64     43.59 o 
   4   3   8        5.31       22.61     11.26 o 
   5   3   8       42.18       59.93     13.39 o 
   6   3   8       90.13      125.63     25.26 o 
 -14   4   8       84.61       97.01     19.21 o 
 -13   4   8       11.47       25.78     16.76 o 
 -12   4   8        6.48        7.40     15.01 o 
 -11   4   8      412.16      432.21     29.62 o 
 -10   4   8      807.52      833.12     53.03 o 
  -9   4   8      473.05      545.97     38.18 o 
  -8   4   8       95.33       75.75     12.63 o 
  -7   4   8      521.69      563.73     40.86 o 
  -6   4   8     1152.14     1088.38     55.39 o 
  -5   4   8       18.82       19.38      9.54 o 
  -4   4   8      917.84      969.44     49.92 o 
  -3   4   8       73.60       60.21      9.29 o 
  -2   4   8      297.88      256.20     18.05 o 
  -1   4   8       54.79       40.34     10.53 o 
   0   4   8      926.07      800.95     47.97 o 
   1   4   8      277.11      237.79     19.35 o 
   2   4   8       41.58       47.69      9.95 o 
   3   4   8       23.74       11.43     11.48 o 
   4   4   8      510.56      522.77     40.48 o 
   5   4   8       40.59       58.97     14.81 o 
   6   4   8        1.88       15.11     15.29 o 
 -13   5   8       51.38       65.67     18.47 o 
 -12   5   8      233.14      239.01     41.73 o 
 -11   5   8       73.53       97.53     25.52 o 
 -10   5   8       28.39       24.42     18.32 o 
  -9   5   8       14.38       19.74     12.97 o 
  -8   5   8      495.77      618.57     41.47 o 
  -7   5   8      284.79      330.04     26.77 o 
  -6   5   8      564.35      631.14     35.05 o 
  -5   5   8      128.87      111.02     16.58 o 
  -4   5   8     1030.29      899.67     63.02 o 
  -3   5   8        2.00        3.64     10.65 o 
  -2   5   8      239.79      234.05     16.43 o 
  -1   5   8      103.71       87.60     15.47 o 
   0   5   8      565.52      442.12     30.08 o 
   1   5   8       10.31        8.98     10.84 o 
   2   5   8       90.51       84.04     12.41 o 
   3   5   8        1.60       12.87     12.50 o 
   4   5   8      304.24      300.53     29.02 o 
   5   5   8      133.31      127.06     18.89 o 
   6   5   8       47.42      102.11     18.70 o 
 -12   6   8       12.01       17.60     16.45 o 
 -11   6   8       23.44       27.03     15.10 o 
 -10   6   8      132.41      165.26     44.98 o 
  -9   6   8      134.55      166.58     23.27 o 
  -8   6   8        6.95        0.71     13.06 o 
  -7   6   8       13.50       19.06     11.83 o 
  -6   6   8      770.17      786.31     48.28 o 
  -5   6   8      550.26      479.80     36.67 o 
  -4   6   8       56.10       56.35     10.70 o 
  -3   6   8       21.22       24.88      9.27 o 
  -2   6   8      241.20      208.67     22.01 o 
  -1   6   8       22.73       19.18     10.55 o 
   0   6   8       31.19       41.49     12.75 o 
   1   6   8       90.40       58.43     13.35 o 
   2   6   8      141.96      118.27     16.39 o 
   3   6   8      108.36      101.45     17.38 o 
   4   6   8        4.94       20.83     15.15 o 
   5   6   8        9.03       17.91     15.52 o 
 -11   7   8      135.64      148.15     20.92 o 
 -10   7   8       99.43      130.55     18.73 o 
  -9   7   8       93.79      131.70     28.91 o 
  -8   7   8       38.53       34.67     14.22 o 
  -7   7   8        1.08      -12.58     12.58 o 
  -6   7   8       88.70       82.82     21.88 o 
  -5   7   8      294.28      314.76     34.24 o 
  -4   7   8        1.72        6.58     10.36 o 
  -3   7   8       79.53       59.20     11.14 o 
  -2   7   8       41.35       34.82     10.97 o 
  -1   7   8       20.44       19.60     11.22 o 
   0   7   8      325.78      242.37     23.10 o 
   1   7   8      360.86      279.99     26.72 o 
   2   7   8       27.38       25.99     15.74 o 
   3   7   8       64.03       62.57     18.16 o 
  -9   8   8       77.81       80.25     17.17 o 
  -8   8   8       22.10       29.91     15.17 o 
  -7   8   8       81.97       87.62     15.57 o 
  -6   8   8       17.72        4.28     12.79 o 
  -5   8   8       92.10       61.25     14.59 o 
  -4   8   8       37.30       45.25     11.77 o 
  -3   8   8       74.68       74.57     12.14 o 
  -2   8   8       34.85       21.19     11.99 o 
  -1   8   8        3.92       28.29     13.72 o 
   0   8   8       72.34       66.96     14.67 o 
   1   8   8       16.24       16.58     16.52 o 
  -5   9   8        7.68       -6.65     13.01 o 
  -4   9   8       24.92       29.68     12.16 o 
  -3   9   8       10.04       -9.08     13.61 o 
  -2   9   8      184.01      131.12     31.88 o 
 -15   0   9      684.69      492.01     74.58 o 
 -13   0   9       79.25       58.49     22.07 o 
 -11   0   9     1039.35      784.33     90.82 o 
  -9   0   9      519.09      415.02     53.53 o 
  -7   0   9     1454.38     1271.73    232.77 o 
  -5   0   9      471.08      343.59     26.72 o 
  -3   0   9     1179.68     1194.36     81.86 o 
  -1   0   9      623.75      591.60     45.29 o 
   1   0   9      694.43      680.24     49.32 o 
   3   0   9      771.73      824.23     47.41 o 
   5   0   9        5.29      -22.86     25.86 o 
 -15   1   9        6.67        1.65     16.15 o 
 -14   1   9        3.90       12.53     15.07 o 
 -13   1   9      666.06      715.25     71.19 o 
 -12   1   9       49.40       44.38     14.31 o 
 -11   1   9      233.02      257.61     42.86 o 
 -10   1   9      427.70      490.24     39.26 o 
  -9   1   9      768.98      814.92     44.82 o 
  -8   1   9       42.01       40.45     13.84 o 
  -7   1   9      146.58      125.17     17.54 o 
  -6   1   9     1066.36     1070.42     57.17 o 
  -5   1   9      798.24      890.70     39.98 o 
  -4   1   9       31.02       23.10     16.32 o 
  -3   1   9      707.24      665.19     36.64 o 
  -2   1   9       34.08       35.80     10.59 o 
  -1   1   9      623.14      585.14     31.77 o 
   0   1   9      154.90      178.71     14.90 o 
   1   1   9      254.33      243.71     14.42 o 
   2   1   9      262.07      264.95     13.53 o 
   3   1   9      393.51      390.34     20.01 o 
   4   1   9       72.90       72.07     13.30 o 
   5   1   9      304.75      379.53     49.32 o 
   6   1   9       39.76       12.63     31.28 o 
 -15   2   9      186.78      201.06     33.51 o 
 -14   2   9      148.59      188.59     23.80 o 
 -13   2   9       12.66        0.03     21.26 o 
 -12   2   9      708.73      803.14     65.96 o 
 -11   2   9      449.45      512.46     47.49 o 
 -10   2   9      220.79      222.82     20.42 o 
  -9   2   9       44.42       39.33     13.99 o 
  -8   2   9      721.53      688.13     39.32 o 
  -7   2   9      127.47      130.20     14.70 o 
  -6   2   9        4.63        8.05     13.96 o 
  -5   2   9        2.29       10.55      7.00 o 
  -4   2   9     2997.16     2963.97    110.79 o 
  -3   2   9      540.65      545.20     27.73 o 
  -2   2   9       24.35        6.92      6.70 o 
  -1   2   9      141.40      168.57     13.16 o 
   0   2   9     1105.16     1042.20     40.96 o 
   1   2   9      363.35      291.62     16.61 o 
   2   2   9        7.94       14.34      7.67 o 
   3   2   9       18.87       17.79      6.80 o 
   4   2   9      134.84      154.58     23.46 o 
 -14   3   9      144.36      146.98     29.44 o 
 -13   3   9       61.40       63.28     19.01 o 
 -12   3   9        0.42       15.76     16.97 o 
 -11   3   9      122.70      130.16     23.96 o 
 -10   3   9      239.31      243.40     21.45 o 
  -9   3   9      117.63      106.03     16.50 o 
  -8   3   9        0.71        6.41     11.74 o 
  -7   3   9        0.81       15.28     10.64 o 
  -6   3   9     1589.45     1560.52     76.41 o 
  -5   3   9       40.68       51.94      7.29 o 
  -4   3   9       87.45       79.71     11.76 o 
  -3   3   9       94.21       81.80      7.46 o 
  -2   3   9      859.75      702.19     32.64 o 
  -1   3   9      540.17      508.25     21.60 o 
   0   3   9       15.13       10.85     10.45 o 
   1   3   9      217.75      223.28     14.54 o 
   2   3   9      975.20      864.57     42.82 o 
   3   3   9        3.57        0.70     10.41 o 
   4   3   9        0.00      -10.83     16.84 o 
   5   3   9       58.17       78.19     21.65 o 
 -14   4   9       21.44       16.05     22.64 o 
 -13   4   9        0.39       -8.29     17.36 o 
 -12   4   9      173.11      226.57     31.86 o 
 -11   4   9      305.76      343.98     32.49 o 
 -10   4   9      124.71      110.64     17.71 o 
  -9   4   9        0.93       -7.06     12.76 o 
  -8   4   9      599.98      643.34     44.97 o 
  -7   4   9     1193.83     1276.96     73.65 o 
  -6   4   9      115.78      119.57     14.20 o 
  -5   4   9      266.39      289.90     26.13 o 
  -4   4   9      116.15       89.96     11.87 o 
  -3   4   9      479.21      434.18     21.74 o 
  -2   4   9       16.66       14.24      8.99 o 
  -1   4   9       48.34       52.32     10.94 o 
   0   4   9       42.58       27.70      9.94 o 
   1   4   9      963.80      900.68     52.27 o 
   2   4   9       13.13        5.36      9.11 o 
   3   4   9       82.68       92.63     14.89 o 
   4   4   9       73.57       69.33     18.95 o 
   5   4   9       66.36       89.62     22.86 o 
 -13   5   9      373.32      491.53     47.18 o 
 -12   5   9      159.81      188.73     21.30 o 
 -11   5   9      290.97      331.38     30.04 o 
 -10   5   9        0.56        1.69     14.19 o 
  -9   5   9       45.56       42.92     14.60 o 
  -8   5   9        1.91       12.27     12.54 o 
  -7   5   9      170.48      203.00     18.16 o 
  -6   5   9        1.98        8.71     10.96 o 
  -5   5   9      107.11       97.67     12.86 o 
  -4   5   9       45.34       38.39     10.66 o 
  -3   5   9       24.86       23.44     14.14 o 
  -2   5   9        0.25       -4.36      9.26 o 
  -1   5   9      969.88      826.69     57.91 o 
   0   5   9      341.61      248.27     21.92 o 
   1   5   9      202.15      159.26     16.24 o 
   2   5   9       82.12      114.72     16.70 o 
   3   5   9      161.75      164.65     19.51 o 
   4   5   9       51.20       45.95     15.52 o 
   5   5   9      133.73      185.26     31.28 o 
 -12   6   9       20.67       37.37     16.47 o 
 -11   6   9       99.61      104.77     22.78 o 
 -10   6   9       74.84       62.55     16.16 o 
  -9   6   9      189.85      269.21     39.64 o 
  -8   6   9       47.80       70.36     14.87 o 
  -7   6   9      507.23      549.09     38.64 o 
  -6   6   9       74.95       86.50     13.46 o 
  -5   6   9      105.35      104.39     25.35 o 
  -4   6   9       56.97       57.32     11.39 o 
  -3   6   9      112.89       77.73     11.68 o 
  -2   6   9      194.79      149.61     16.24 o 
  -1   6   9       10.53       27.32     12.75 o 
   0   6   9       95.94       95.68     14.89 o 
   1   6   9       67.90       34.07     13.25 o 
   2   6   9      289.31      257.80     26.59 o 
   3   6   9       80.35      102.33     17.73 o 
 -11   7   9       64.94       73.69     33.98 o 
 -10   7   9      113.96      145.93     22.51 o 
  -9   7   9       14.67       28.64     15.81 o 
  -8   7   9       39.38       56.35     15.07 o 
  -7   7   9       46.61       63.04     14.37 o 
  -6   7   9       82.51      106.72     15.02 o 
  -5   7   9        2.91       -7.45     15.26 o 
  -4   7   9       62.01       62.09     11.70 o 
  -3   7   9       76.81       64.37     11.74 o 
  -2   7   9      190.52      150.55     14.16 o 
  -1   7   9       24.43       18.72     13.45 o 
   0   7   9       49.86       63.00     14.45 o 
   1   7   9       25.07       23.99     16.01 o 
   2   7   9      186.15      168.33     21.88 o 
  -8   8   9      284.09      343.43     29.96 o 
  -7   8   9       63.42       63.42     17.71 o 
  -6   8   9       27.45       21.10     13.28 o 
  -5   8   9      128.52      115.60     15.83 o 
  -4   8   9      131.37      115.65     14.99 o 
  -3   8   9        9.70       27.86     11.78 o 
  -2   8   9        0.71       11.83     11.00 o 
  -1   8   9       49.39       45.46     12.97 o 
   0   8   9      128.09      134.02     23.08 o 
 -14   0  10      582.84      505.24     73.38 o 
 -12   0  10      602.24      552.16     72.18 o 
 -10   0  10      483.73      467.70    107.97 o 
  -8   0  10      281.83      274.02     40.63 o 
  -6   0  10     1257.66     1154.21     66.92 o 
  -4   0  10     1312.54     1285.66     87.16 o 
  -2   0  10     3655.96     3381.99    210.05 o 
   0   0  10      185.29      160.98     19.55 o 
   2   0  10      301.26      312.23     28.71 o 
   4   0  10      110.95      153.98     38.49 o 
 -15   1  10      230.69      249.96     23.17 o 
 -14   1  10        1.95      -11.79     15.91 o 
 -13   1  10        2.29       27.94     15.63 o 
 -12   1  10      122.17      126.78     17.47 o 
 -11   1  10      296.23      326.14     24.44 o 
 -10   1  10      498.10      564.63     37.12 o 
  -9   1  10       24.40       24.62     16.25 o 
  -8   1  10     1203.58     1254.80     66.62 o 
  -7   1  10      327.36      297.73     21.11 o 
  -6   1  10      222.66      249.29     17.84 o 
  -5   1  10       26.50       31.81      7.15 o 
  -4   1  10       10.79       10.05     13.09 o 
  -3   1  10      838.72      801.15     42.29 o 
  -2   1  10      176.59      157.54     26.12 o 
  -1   1  10      112.25      104.02     12.42 o 
   0   1  10      173.07      152.01     13.42 o 
   1   1  10      216.87      220.79     17.01 o 
   2   1  10       82.90       84.51     10.21 o 
   3   1  10      116.55      141.45     15.90 o 
   4   1  10       78.40      130.25     24.66 o 
   5   1  10       92.73       57.14     31.88 o 
 -15   2  10        0.94        7.77     16.06 o 
 -14   2  10       31.00        1.94     21.38 o 
 -13   2  10      215.22      285.42     28.48 o 
 -12   2  10       22.11       35.29     18.65 o 
 -11   2  10       64.46       63.14     17.80 o 
 -10   2  10      294.57      333.95     26.23 o 
  -9   2  10     1280.25     1367.78     69.69 o 
  -8   2  10       66.92       51.90     14.34 o 
  -7   2  10       22.36       18.61     12.13 o 
  -6   2  10       19.86       30.08     10.94 o 
  -5   2  10     1544.96     1641.43     67.83 o 
  -4   2  10      796.17      794.10     38.77 o 
  -3   2  10        0.82        5.08     12.34 o 
  -2   2  10       29.84       45.55     14.67 o 
  -1   2  10     2976.35     2981.23    131.55 o 
   0   2  10       16.10       18.09      7.38 o 
   1   2  10       60.83       72.41     10.59 o 
   2   2  10       37.00        9.58     10.94 o 
   3   2  10      165.86      160.64     24.06 o 
   4   2  10        3.65       -6.90     14.47 o 
   5   2  10        7.77      -15.64     30.07 o 
 -14   3  10       49.80       69.56     20.11 o 
 -13   3  10        1.21       -1.49     18.28 o 
 -12   3  10        9.70       13.42     18.61 o 
 -11   3  10      390.82      470.08     43.84 o 
 -10   3  10        2.92      -14.81     14.81 o 
  -9   3  10        2.79       27.70     14.22 o 
  -8   3  10       16.54       21.94     12.93 o 
  -7   3  10      820.58      925.61     49.93 o 
  -6   3  10      141.89      155.45     18.57 o 
  -5   3  10       46.84       72.70     11.33 o 
  -4   3  10        9.71       27.95      8.17 o 
  -3   3  10     1764.94     1763.33    105.60 o 
  -2   3  10      106.64       95.29     11.63 o 
  -1   3  10       35.09       26.38     10.29 o 
   0   3  10      279.48      298.30     18.05 o 
   1   3  10      443.93      393.33     23.85 o 
   2   3  10      108.64       82.75     11.67 o 
   3   3  10       12.14       18.63     17.44 o 
   4   3  10       52.03       68.57     20.45 o 
 -14   4  10        0.51      -16.54     19.14 o 
 -13   4  10      163.00      228.17     33.97 o 
 -12   4  10       78.65       79.81     18.25 o 
 -11   4  10       41.98       41.43     16.73 o 
 -10   4  10        1.59       19.11     15.05 o 
  -9   4  10      653.04      694.93     49.25 o 
  -8   4  10       68.92       71.53     14.53 o 
  -7   4  10       64.24       37.00     23.61 o 
  -6   4  10      644.35      693.21     39.26 o 
  -5   4  10     1019.81      897.14     47.03 o 
  -4   4  10       17.78       27.75     10.66 o 
  -3   4  10        2.90        6.51     13.51 o 
  -2   4  10      346.51      373.79     24.62 o 
  -1   4  10      863.97      762.47     48.62 o 
   0   4  10       23.19        8.79     13.18 o 
   1   4  10       95.86      107.34     12.18 o 
   2   4  10       41.50       76.39     21.05 o 
   3   4  10      114.91      111.88     23.46 o 
   4   4  10       10.74       22.25     19.85 o 
 -13   5  10        5.17       16.13     18.54 o 
 -12   5  10       56.25       78.37     19.23 o 
 -11   5  10       20.51       18.67     16.36 o 
 -10   5  10       55.07       77.52     16.85 o 
  -9   5  10       30.23       38.62     15.10 o 
  -8   5  10       40.74       70.56     16.90 o 
  -7   5  10        5.12       -1.12     11.93 o 
  -6   5  10        8.23        2.11     11.54 o 
  -5   5  10      352.48      321.86     23.21 o 
  -4   5  10      262.97      259.35     20.77 o 
  -3   5  10        2.09       -1.27      9.80 o 
  -2   5  10        4.48        1.59     11.33 o 
  -1   5  10        1.51        7.32     11.08 o 
   0   5  10      612.21      544.28     41.48 o 
   1   5  10      266.18      193.22     24.70 o 
   2   5  10       16.01       34.89     20.45 o 
   3   5  10      108.20      113.08     24.66 o 
 -12   6  10       20.60       44.33     18.10 o 
 -11   6  10        2.19       -0.65     16.43 o 
 -10   6  10      169.51      240.47     47.19 o 
  -9   6  10      125.95      163.44     24.05 o 
  -8   6  10      229.40      229.88     20.61 o 
  -7   6  10       75.04       44.27     14.85 o 
  -6   6  10      193.81      223.42     21.70 o 
  -5   6  10       93.09      100.18     14.36 o 
  -4   6  10       21.43       20.82     11.86 o 
  -3   6  10        1.14        5.24     10.76 o 
  -2   6  10       91.81       88.24     15.23 o 
  -1   6  10       65.34       71.69     13.66 o 
   0   6  10       21.31       16.82     11.91 o 
   1   6  10       24.16       32.08     15.31 o 
   2   6  10      120.42      140.14     27.67 o 
 -10   7  10        5.32       36.97     19.36 o 
  -9   7  10       21.61       20.92     15.80 o 
  -8   7  10        1.08       25.68     15.02 o 
  -7   7  10       28.00       22.78     13.52 o 
  -6   7  10       16.25       22.78     13.10 o 
  -5   7  10       28.26       18.68     12.56 o 
  -4   7  10        3.10        6.84     15.56 o 
  -3   7  10      209.85      157.89     15.00 o 
  -2   7  10      141.24       75.31     15.40 o 
  -1   7  10       56.65       61.66     13.80 o 
   0   7  10        0.70        4.91     15.15 o 
  -7   8  10        2.65       13.07     18.72 o 
  -6   8  10        6.50        3.12     13.66 o 
  -5   8  10       65.40       75.36     16.27 o 
  -4   8  10        2.63       23.15     11.92 o 
  -3   8  10       11.99        6.29     13.15 o 
 -15   0  11        2.49      -17.02     27.21 o 
 -13   0  11      125.67      151.59     29.63 o 
 -11   0  11      416.32      347.05     53.53 o 
  -9   0  11      621.70      521.67     55.48 o 
  -7   0  11     1674.44     1834.10    103.51 o 
  -5   0  11      833.45      806.67     65.11 o 
  -3   0  11     5628.44     5488.50    338.30 o 
  -1   0  11      147.01      111.14     19.14 o 
   1   0  11      465.70      410.23     35.49 o 
   3   0  11      255.09      224.35     45.11 o 
 -15   1  11       40.78       27.85     18.38 o 
 -14   1  11       20.47       32.72     17.78 o 
 -13   1  11      204.97      244.84     25.00 o 
 -12   1  11       92.67      122.82     18.99 o 
 -11   1  11       63.63       53.99     15.88 o 
 -10   1  11      116.96      137.18     16.51 o 
  -9   1  11      795.78      958.30     54.00 o 
  -8   1  11      439.31      450.48     29.81 o 
  -7   1  11      305.83      348.09     20.63 o 
  -6   1  11       15.21        5.24     13.85 o 
  -5   1  11     1778.03     1887.65     95.36 o 
  -4   1  11      248.68      295.34     24.66 o 
  -3   1  11      292.76      312.14     23.98 o 
  -2   1  11        1.40       19.48     12.22 o 
  -1   1  11      235.55      262.69     24.57 o 
   0   1  11       61.61       62.76     10.87 o 
   1   1  11      172.86      131.51     15.45 o 
   2   1  11       18.97       29.74      9.64 o 
   3   1  11      413.85      385.45     39.75 o 
   4   1  11       14.20       14.44     35.49 o 
 -14   2  11      126.50      154.97     19.41 o 
 -13   2  11       17.90       24.09     20.95 o 
 -12   2  11        1.45        9.84     20.98 o 
 -11   2  11      133.23      179.94     22.21 o 
 -10   2  11      164.92      230.15     23.78 o 
  -9   2  11        4.86       -1.27     15.96 o 
  -8   2  11       63.52       72.55     15.83 o 
  -7   2  11      449.94      469.96     44.25 o 
  -6   2  11      646.69      660.84     37.86 o 
  -5   2  11       31.56       13.84     15.92 o 
  -4   2  11     1381.64     1383.10     76.72 o 
  -3   2  11      875.31      801.19     49.57 o 
  -2   2  11       48.33       55.84     13.43 o 
  -1   2  11      154.29      177.74     16.49 o 
   0   2  11      176.01      202.83     17.09 o 
   1   2  11       88.65       80.63     11.23 o 
   2   2  11      239.05      244.88     23.29 o 
   3   2  11       17.69       13.33     15.70 o 
   4   2  11       98.51       81.20     35.49 o 
 -14   3  11       49.90       71.27     22.26 o 
 -13   3  11        0.00        6.67     19.75 o 
 -12   3  11      449.86      526.49     68.15 o 
 -11   3  11       78.90       69.55     19.30 o 
 -10   3  11       45.39       36.28     16.90 o 
  -9   3  11       11.93        4.55     15.24 o 
  -8   3  11      263.95      310.69     25.63 o 
  -7   3  11      435.92      382.06     26.77 o 
  -6   3  11        3.59       -4.08     17.33 o 
  -5   3  11       48.20       66.60     14.54 o 
  -4   3  11       11.67       10.87     15.61 o 
  -3   3  11       45.48       54.44     16.15 o 
  -2   3  11       98.83      130.52     16.58 o 
  -1   3  11       86.30       82.25     13.89 o 
   0   3  11       99.58       85.61     13.08 o 
   1   3  11      211.28      185.38     15.68 o 
   2   3  11       37.55       35.80     15.97 o 
   3   3  11        0.45       -8.00     15.55 o 
   4   3  11      144.60       50.52     34.89 o 
 -13   4  11       81.02       74.58     20.67 o 
 -12   4  11       68.51       51.30     19.54 o 
 -11   4  11      147.84      166.98     34.03 o 
 -10   4  11      105.91      111.91     18.88 o 
  -9   4  11      330.62      310.61     26.58 o 
  -8   4  11        1.25        5.27     13.41 o 
  -7   4  11      109.87      131.38     15.78 o 
  -6   4  11      575.41      547.30     33.86 o 
  -5   4  11        0.72        7.27     10.96 o 
  -4   4  11        8.70       24.65     16.22 o 
  -3   4  11      282.34      346.42     50.34 o 
  -2   4  11       64.75       53.49     15.97 o 
  -1   4  11        0.71      -17.44     17.44 o 
   0   4  11        7.88        0.79     12.48 o 
   1   4  11      363.78      381.54     33.96 o 
   2   4  11       81.62       66.65     18.18 o 
   3   4  11        0.43      -14.39     16.56 o 
 -12   5  11        0.35       12.53     20.08 o 
 -11   5  11       95.04       57.49     25.68 o 
 -10   5  11       17.98       35.26     16.78 o 
  -9   5  11       22.46       50.50     16.07 o 
  -8   5  11        6.80       28.54     14.64 o 
  -7   5  11      393.75      324.36     24.88 o 
  -6   5  11       12.10       27.58     12.25 o 
  -5   5  11      520.72      527.24     32.26 o 
  -4   5  11       42.63       41.36     16.97 o 
  -3   5  11       59.18       30.82     15.68 o 
  -2   5  11       69.80       73.06     13.90 o 
  -1   5  11      148.38      150.60     23.16 o 
   0   5  11       51.50       -8.35     13.52 o 
   1   5  11       39.93       18.29     17.32 o 
   2   5  11       52.17       59.03     18.40 o 
 -11   6  11       26.79       30.45     18.70 o 
 -10   6  11       31.74       45.64     17.77 o 
  -9   6  11        1.63       -1.91     15.00 o 
  -8   6  11       12.20       26.04     14.66 o 
  -7   6  11      413.25      385.51     37.07 o 
  -6   6  11       74.46       73.90     14.34 o 
  -5   6  11       93.02       75.36     14.41 o 
  -4   6  11       23.70       52.16     16.92 o 
  -3   6  11       43.08       23.74     12.79 o 
  -2   6  11        5.87       -9.61     31.48 o 
  -1   6  11       69.58       21.15     15.19 o 
   0   6  11        0.97      -16.38     16.38 o 
   1   6  11       14.33        0.00     31.28 o 
  -9   7  11        4.22       30.59     16.72 o 
  -8   7  11       62.79      127.80     20.86 o 
  -7   7  11        0.05        1.68     13.84 o 
  -6   7  11       10.89        9.84     22.72 o 
  -5   7  11        0.44       -3.09     15.93 o 
  -4   7  11       58.75       25.55     22.98 o 
  -3   7  11        4.12       15.62     13.62 o 
  -2   7  11       33.91       16.60     16.49 o 
 -14   0  12       23.81        6.30     26.52 o 
 -12   0  12       26.16       19.20     24.67 o 
 -10   0  12      128.70      108.63     28.90 o 
  -8   0  12      198.61      234.48     27.25 o 
  -6   0  12      295.93      302.75     38.69 o 
  -4   0  12       50.54       79.99     46.01 o 
  -2   0  12      334.12      349.26     35.46 o 
   0   0  12      229.36      252.22     29.77 o 
   2   0  12       42.10       38.49     37.89 o 
 -14   1  12      130.35      173.57     23.26 o 
 -13   1  12      100.25       99.28     20.38 o 
 -12   1  12        3.22      -15.42     17.05 o 
 -11   1  12       27.00       37.81     17.07 o 
 -10   1  12      308.00      442.19     29.20 o 
  -9   1  12      533.98      618.06     46.28 o 
  -8   1  12       87.58      106.12     17.08 o 
  -7   1  12      188.84      217.80     17.85 o 
  -6   1  12       24.09       37.62     18.29 o 
  -5   1  12      505.43      542.85     36.45 o 
  -4   1  12       77.96       48.32     25.52 o 
  -3   1  12       80.09       74.48     15.92 o 
  -2   1  12      252.26      269.25     22.06 o 
  -1   1  12       63.99       53.65     12.92 o 
   0   1  12        0.47      -10.44     10.44 o 
   1   1  12       67.07       72.86     11.73 o 
   2   1  12      117.42      143.31     18.53 o 
   3   1  12        5.22       21.05     37.29 o 
 -14   2  12        5.70       19.52     24.48 o 
 -13   2  12       11.06       12.16     23.63 o 
 -12   2  12        2.75      -17.52     20.31 o 
 -11   2  12      794.32      942.24     55.75 o 
 -10   2  12        2.53       -0.13     21.53 o 
  -9   2  12      105.42      122.37     19.80 o 
  -8   2  12      113.42      117.62     17.56 o 
  -7   2  12      606.45      626.01     59.78 o 
  -6   2  12       27.24       13.21     17.96 o 
  -5   2  12      709.29      838.66     75.53 o 
  -4   2  12      154.63      130.52     19.52 o 
  -3   2  12      486.19      440.95     30.36 o 
  -2   2  12        1.01       -6.49     15.19 o 
  -1   2  12      617.82      582.46     33.90 o 
   0   2  12        8.08       14.59     11.28 o 
   1   2  12      172.40      157.29     19.26 o 
   2   2  12       15.43       38.49     36.69 o 
   3   2  12        8.10       16.24     35.49 o 
 -13   3  12      128.10      148.97     25.91 o 
 -12   3  12        4.25      -10.93     25.81 o 
 -11   3  12      119.83      165.25     22.71 o 
 -10   3  12       51.99       50.38     19.08 o 
  -9   3  12      527.90      535.78     36.46 o 
  -8   3  12       33.35       55.33     14.55 o 
  -7   3  12      752.29      925.36     77.76 o 
  -6   3  12      257.36      342.59     73.94 o 
  -5   3  12      555.87      620.54     81.42 o 
  -4   3  12        3.01       20.53     17.70 o 
  -3   3  12       49.65       70.04     17.46 o 
  -2   3  12       15.18       24.93     20.24 o 
  -1   3  12      711.34      600.24     35.52 o 
   0   3  12        0.86       14.54     11.99 o 
   1   3  12      123.10      123.50     20.20 o 
   2   3  12        4.55      -12.24     15.84 o 
 -13   4  12        1.50      -14.10     20.70 o 
 -12   4  12       33.75       39.86     19.98 o 
 -11   4  12       36.83       14.48     19.45 o 
 -10   4  12       14.64       -1.45     17.43 o 
  -9   4  12      200.97      209.08     21.83 o 
  -8   4  12      291.26      304.14     36.46 o 
  -7   4  12      184.78      177.31     24.63 o 
  -6   4  12       43.57       48.63     32.06 o 
  -5   4  12       71.42       61.04     19.69 o 
  -4   4  12      104.93      114.55     25.31 o 
  -3   4  12       73.44       52.41     19.69 o 
  -2   4  12       36.91        4.27     24.68 o 
  -1   4  12        4.72      -19.29     51.73 o 
   0   4  12      366.86      357.36    102.55 o 
   1   4  12        2.27       15.48     17.44 o 
 -12   5  12       10.15      -14.16     27.14 o 
 -11   5  12       56.00       51.30     19.65 o 
 -10   5  12      247.23      331.68     58.51 o 
  -9   5  12        1.25       -2.24     15.74 o 
  -8   5  12       40.08       50.11     16.63 o 
  -7   5  12       21.80       -1.04     17.95 o 
  -6   5  12       93.93      112.16     20.46 o 
  -5   5  12       34.95       40.07     17.98 o 
  -4   5  12        1.26       -0.86     16.75 o 
  -3   5  12        0.04        2.60     17.81 o 
  -2   5  12       82.58       80.60     19.03 o 
  -1   5  12       60.84       36.50     24.43 o 
   0   5  12       30.29       42.22     18.12 o 
 -10   6  12        4.03       25.82     17.74 o 
  -9   6  12       13.87       29.67     16.31 o 
  -8   6  12      111.88      103.59     21.77 o 
  -7   6  12        0.52        0.47     17.45 o 
  -6   6  12        0.41       -2.42     16.92 o 
  -5   6  12        0.32        8.46     22.27 o 
  -4   6  12       20.60       -9.57     18.30 o 
  -3   6  12        1.86        3.14     16.45 o 
  -2   6  12       26.77      -27.00     27.00 o 
 -13   0  13      687.21      886.68     99.55 o 
 -11   0  13       39.75       10.89     28.90 o 
  -9   0  13      864.47     1191.17    118.49 o 
  -7   0  13        3.23        5.76     28.88 o 
  -5   0  13     1286.36     1302.18     96.95 o 
  -3   0  13      380.85      355.60     46.92 o 
  -1   0  13      215.37      202.03     26.15 o 
   1   0  13       17.81       13.60     15.72 o 
 -14   1  13       41.22       28.64     21.21 o 
 -13   1  13        0.22        3.36     30.21 o 
 -12   1  13       22.35       11.78     23.87 o 
 -11   1  13      506.54      637.88     65.11 o 
 -10   1  13       17.40       17.07     20.91 o 
  -9   1  13       17.08       33.97     27.21 o 
  -8   1  13        3.25       29.59     23.63 o 
  -7   1  13      730.30      832.68     73.25 o 
  -6   1  13        5.75       -3.61     19.74 o 
  -5   1  13      263.18      289.86     27.20 o 
  -4   1  13      228.01      293.92     25.94 o 
  -3   1  13      753.13      684.23     41.39 o 
  -2   1  13       68.21       67.95     18.58 o 
  -1   1  13        1.22       11.40     12.40 o 
   0   1  13        9.59       19.12     11.72 o 
   1   1  13       66.02       83.77     24.49 o 
 -13   2  13       70.68       63.21     26.06 o 
 -12   2  13      113.21      179.16     26.75 o 
 -11   2  13        5.60      -21.58     21.58 o 
 -10   2  13       45.51       74.76     22.29 o 
  -9   2  13      219.42      247.99     56.75 o 
  -8   2  13       68.00       80.32     26.35 o 
  -7   2  13      122.02      105.13     28.18 o 
  -6   2  13        9.01        1.07     20.00 o 
  -5   2  13      124.86      143.70     22.26 o 
  -4   2  13       25.86       29.64     17.68 o 
  -3   2  13       82.71       87.23     17.12 o 
  -2   2  13      183.25      191.48     21.62 o 
  -1   2  13       45.09       31.39     12.96 o 
   0   2  13        4.00       -7.22     11.92 o 
   1   2  13       48.53       41.65     31.28 o 
 -13   3  13       17.95       -4.31     22.43 o 
 -12   3  13      212.41      315.06     57.70 o 
 -11   3  13       15.40       10.61     25.29 o 
 -10   3  13        3.79       -3.80     22.81 o 
  -9   3  13       59.61       72.27     25.52 o 
  -8   3  13        3.55       12.92     22.96 o 
  -7   3  13      137.67      200.32     59.69 o 
  -6   3  13      203.30      224.89     42.66 o 
  -5   3  13        8.51       21.00     20.60 o 
  -4   3  13      101.38      138.52     22.56 o 
  -3   3  13        7.10       17.67     16.05 o 
  -2   3  13      114.89       94.87     22.27 o 
  -1   3  13        0.53       -8.15     13.56 o 
   0   3  13       66.38       92.32     34.59 o 
 -12   4  13       17.66       -9.50     21.79 o 
 -11   4  13       11.84       25.33     23.04 o 
 -10   4  13       26.88       24.49     25.76 o 
  -9   4  13       76.77       95.72     23.21 o 
  -8   4  13        0.73       -9.87     36.49 o 
  -7   4  13       18.69       30.74     24.09 o 
  -6   4  13      158.85      189.02     26.74 o 
  -5   4  13      155.99      179.39     29.88 o 
  -4   4  13       19.43       26.52     19.35 o 
  -3   4  13       36.53       22.39     33.29 o 
  -2   4  13       17.54      -13.46     20.19 o 
  -1   4  13       59.85       28.93     21.96 o 
 -10   5  13       36.28       43.20     22.99 o 
  -9   5  13       44.17       67.90     48.61 o 
  -8   5  13        0.50        5.01     19.55 o 
  -7   5  13      135.00      167.13     24.81 o 
  -6   5  13        6.04       17.07     19.98 o 
  -5   5  13       36.48       50.47     21.07 o 
  -4   5  13        1.58       26.26     24.43 o 
  -3   5  13      112.24      110.62     21.65 o 
  -2   5  13        1.25      -12.82     43.14 o 
  -7   6  13        5.19       17.55     19.39 o 
  -6   6  13        0.52       -8.41     19.56 o 
  -5   6  13      157.92      172.24     24.13 o 
 -12   0  14       27.65        3.61     51.73 o 
 -10   0  14      483.21      550.49     84.81 o 
  -8   0  14        6.69       52.08     49.62 o 
  -6   0  14      447.50      518.96     88.72 o 
  -4   0  14        1.71       16.09     29.77 o 
  -2   0  14      239.37      283.73     33.78 o 
   0   0  14       57.88       74.89     20.45 o 
 -13   1  14       67.08      121.29     37.12 o 
 -12   1  14        7.13       19.96     35.12 o 
 -11   1  14        7.50       14.30     29.16 o 
 -10   1  14        5.63      -22.84     27.67 o 
  -9   1  14      294.72      400.39     40.88 o 
  -8   1  14       75.89       97.19     27.69 o 
  -7   1  14       95.23       91.21     24.54 o 
  -6   1  14      108.57       94.89     24.35 o 
  -5   1  14      219.28      282.26     28.28 o 
  -4   1  14      317.49      314.94     27.49 o 
  -3   1  14       40.22       41.07     22.87 o 
  -2   1  14       16.96       25.62     18.23 o 
  -1   1  14       69.73       79.23     15.23 o 
 -12   2  14        6.33        6.08     28.70 o 
 -11   2  14      153.15      192.67     33.77 o 
 -10   2  14        4.34        0.96     28.38 o 
  -9   2  14      314.15      318.82     47.50 o 
  -8   2  14      140.40      120.48     34.55 o 
  -7   2  14      554.14      576.08     61.65 o 
  -6   2  14        1.72      -13.56     21.43 o 
  -5   2  14        2.24        3.48     20.49 o 
  -4   2  14       10.85        7.96     18.13 o 
  -3   2  14      111.46      130.69     19.94 o 
  -2   2  14       53.78       31.31     15.22 o 
  -1   2  14        9.77        0.80     13.54 o 
 -12   3  14        0.46      -37.89     52.33 o 
 -11   3  14       57.08       38.90     27.77 o 
 -10   3  14      115.58      120.83     30.22 o 
  -9   3  14      172.31      240.70     52.01 o 
  -8   3  14        0.35       -4.35     25.05 o 
  -7   3  14       52.38       65.65     24.35 o 
  -6   3  14       10.59       18.70     26.36 o 
  -5   3  14      127.62      130.97     25.93 o 
  -4   3  14        1.12      -19.45     19.45 o 
  -3   3  14       12.45       -7.74     28.39 o 
  -2   3  14       12.89       12.77     16.29 o 
 -10   4  14        9.08        5.54     25.61 o 
  -9   4  14      129.30      123.41     28.02 o 
  -8   4  14       99.15       38.77     25.37 o 
  -7   4  14      192.37      212.36     30.35 o 
  -6   4  14       42.35       33.59     22.45 o 
  -5   4  14      102.62       93.02     23.71 o 
  -4   4  14       78.23       85.03     29.86 o 
  -3   4  14       31.86       30.43     24.44 o 
  -8   5  14       54.77       85.51     43.31 o 
  -7   5  14        8.56      -10.56     21.58 o 
  -6   5  14       14.07        4.18     21.56 o 
 -11   0  15      288.81      378.33     74.58 o 
  -9   0  15      103.84      148.23     43.58 o 
  -7   0  15       97.77      107.23     41.62 o 
  -5   0  15       39.37       62.25     31.60 o 
  -3   0  15       51.82       63.54     25.41 o 
 -11   1  15       51.55       32.27     35.11 o 
 -10   1  15        5.87       35.99     33.80 o 
  -9   1  15       61.40      112.36     29.99 o 
  -8   1  15        0.25      -15.80     26.01 o 
  -7   1  15       22.83        0.06     31.95 o 
  -6   1  15       23.07       21.52     23.18 o 
  -5   1  15       41.77       24.15     21.42 o 
  -4   1  15        5.21       26.86     22.81 o 
  -3   1  15      124.03      161.28     21.94 o 
 -11   2  15       12.16      -13.29     31.68 o 
 -10   2  15       13.70       -8.41     30.65 o 
  -9   2  15       35.33       57.93     35.20 o 
  -8   2  15      256.28      366.83    100.78 o 
  -7   2  15       49.74       45.31     36.39 o 
  -6   2  15        2.10       34.85     24.25 o 
  -5   2  15       60.20       81.05     26.52 o 
  -4   2  15      173.81      198.69     24.48 o 
  -3   2  15       73.95       69.73     19.67 o 
  -9   3  15       25.95        5.70     30.07 o 
  -8   3  15       17.42       -6.92     26.70 o 
  -7   3  15       13.50       29.16     33.95 o 
  -6   3  15      128.44      173.95     31.59 o 
  -5   3  15        0.99      -34.35     50.34 o 
  -8   0  16       11.51        5.81     86.61 o 
                                                 
